# Supplementary material for: A chromosome-level genome assembly for Onobrychis viciifolia reveals gene copy number gain underlying enhanced proanthocyanidin biosynthesis
Source: Commun Biol. 2024 Jan 5;7:19. doi: 10.1038/s42003-023-05754-6 (PMC10770414; doi:10.1038/s42003-023-05754-6)
Supplement: Supplementary file 3 — Supplementary Data 1 [file 42003_2023_5754_MOESM3_ESM.xlsx]

## Sheet: Sheet1
Supplementary Data 1 GC content vs. chromosome number of Fabaceae and non-Fabaceae species
Species	GC content	Genome size (Mb)	Number of chromosomes
M. truncatula	0.3341	426.02	8
M. runthenica	0.3593	825.34	8
T. pratense	0.3346	406.31	7
P. sativum	0.3807	3719.09	7
C. arietinum	0.319	347.24	8
L. japonicus	0.366	394.46	6
G. max	0.3497	961.39	20
V. radiata	0.3355	333.31	11
C. cajan	0.3267	247.49	11
L. angustifolius	0.3337	470.41	20
A. hypogaea	0.3623	2538.29	20
A. duranensis	0.3717	1030.86	10
P. persica	0.3766	225.7	8
A. thaliana	0.3604	119.16	5
P. trichocarpa	0.3389	394.51	19
V. vinifera	0.3486	426.18	19
O. sativa	0.4355	373.24	12
Z. mays	0.47	2132	10
T. aestivum	0.4625	14225.7	21
H. vulgare	0.44	4197	7
A. sativa	0.4388	10781.8	21
O. viciifolia	0.3466	482.87	7
