# Supplementary material for: A chromosome-level genome assembly for Onobrychis viciifolia reveals gene copy number gain underlying enhanced proanthocyanidin biosynthesis
Source: Commun Biol. 2024 Jan 5;7:19. doi: 10.1038/s42003-023-05754-6 (PMC10770414; doi:10.1038/s42003-023-05754-6)
Supplement: Supplementary file 4 — Supplementary Data 2 [file 42003_2023_5754_MOESM4_ESM.xlsx]

## Sheet: Sheet1
Supplementary Data 2 LTR insertion time and density in six Fabales plants
Species	LTR_loc	Insert time (Mya)
C. arietinum	Ca1:2060995-2065805	0.41207
C. arietinum	Ca1:2302708-2304176	1.82279
C. arietinum	Ca1:5310398-5314124	2.26562
C. arietinum	Ca1:5473669-5475057	NA
C. arietinum	Ca1:5505659-5508210	0.516358
C. arietinum	Ca1:5549007-5551799	0
C. arietinum	Ca1:6393365-6398767	3.20393
C. arietinum	Ca1:7375156-7379562	2.34543
C. arietinum	Ca1:8218513-8220253	4.55655
C. arietinum	Ca1:9538769-9544016	4.84843
C. arietinum	Ca1:11607413-11612032	NA
C. arietinum	Ca1:11623878-11629016	0.176228
C. arietinum	Ca1:12505761-12508936	3.48
C. arietinum	Ca1:13157644-13159200	1.03775
C. arietinum	Ca1:15065031-15070072	2.38132
C. arietinum	Ca1:16052457-16057466	0
C. arietinum	Ca1:16328213-16329598	1.04148
C. arietinum	Ca1:17406135-17410235	1.62035
C. arietinum	Ca1:17831738-17833175	2.11152
C. arietinum	Ca1:18735049-18736732	3.04589
C. arietinum	Ca1:18806712-18811777	0
C. arietinum	Ca1:19132987-19136961	2.26562
C. arietinum	Ca1:19746854-19748931	1.22448
C. arietinum	Ca1:20049729-20053587	1.32283
C. arietinum	Ca1:22371965-22381345	3.76102
C. arietinum	Ca1:22409931-22414833	NA
C. arietinum	Ca1:22487624-22494357	0.463841
C. arietinum	Ca1:23268053-23274559	0.291752
C. arietinum	Ca1:24306619-24311508	2.52152
C. arietinum	Ca1:27950963-27961969	1.12783
C. arietinum	Ca1:28143007-28144393	1.04148
C. arietinum	Ca1:28229624-28234401	3.33194
C. arietinum	Ca1:28781008-28786072	0
C. arietinum	Ca1:29310225-29321128	4.05781
C. arietinum	Ca1:29415565-29419048	0.437321
C. arietinum	Ca1:30576424-30580354	0.442754
C. arietinum	Ca1:30749710-30756324	1.24863
C. arietinum	Ca1:31180298-31187651	4.89891
C. arietinum	Ca1:33181448-33185344	3.60287
C. arietinum	Ca1:33199902-33203837	0
C. arietinum	Ca1:33206313-33210765	0.842008
C. arietinum	Ca1:34518093-34523539	0.771543
C. arietinum	Ca1:36536615-36539556	1.70764
C. arietinum	Ca1:37270754-37277593	1.24585
C. arietinum	Ca1:37703366-37709810	2.34117
C. arietinum	Ca1:37866472-37872624	3.45233
C. arietinum	Ca1:38673517-38678939	3.41253
C. arietinum	Ca1:39522773-39527318	6.38692
C. arietinum	Ca1:39579740-39584204	2.01221
C. arietinum	Ca1:40728773-40734291	4.14942
C. arietinum	Ca1:43979891-43986535	2.26078
C. arietinum	Ca1:44705559-44710622	0.419328
C. arietinum	Ca1:47897338-47898861	0.516358
C. arietinum	Ca2:526490-530396	0.878244
C. arietinum	Ca2:539858-542334	0.776418
C. arietinum	Ca2:897488-899119	0.608793
C. arietinum	Ca2:2626407-2629077	0
C. arietinum	Ca2:2658363-2663173	0
C. arietinum	Ca2:5122638-5127168	0
C. arietinum	Ca2:5299782-5301479	3.9999
C. arietinum	Ca2:5650332-5656840	1.08626
C. arietinum	Ca2:6249202-6251631	3.17565
C. arietinum	Ca2:6407392-6408959	0
C. arietinum	Ca2:7731973-7734018	1.22105
C. arietinum	Ca2:8002608-8009281	1.02818
C. arietinum	Ca2:9847372-9850980	0.878244
C. arietinum	Ca2:10110914-10116223	NA
C. arietinum	Ca2:10709917-10713786	5.05783
C. arietinum	Ca2:10977248-10987511	6.13511
C. arietinum	Ca2:11105003-11112516	1.24319
C. arietinum	Ca2:11276789-11279531	0
C. arietinum	Ca2:12499067-12501780	1.66776
C. arietinum	Ca2:12888376-12890455	2.26033
C. arietinum	Ca2:13729737-13732426	1.19054
C. arietinum	Ca2:13978111-13980068	1.33933
C. arietinum	Ca2:15827023-15828426	1.03775
C. arietinum	Ca2:15988870-15990948	0.607078
C. arietinum	Ca2:16555252-16560385	0
C. arietinum	Ca2:17143391-17144960	0.257556
C. arietinum	Ca2:17513540-17516279	1.18396
C. arietinum	Ca2:18773838-18778742	1.60226
C. arietinum	Ca2:19347084-19352320	0.437321
C. arietinum	Ca2:22698294-22702197	0
C. arietinum	Ca2:22708242-22712086	0
C. arietinum	Ca2:23110111-23114818	0.238615
C. arietinum	Ca2:25164214-25165744	2.36389
C. arietinum	Ca2:25575387-25580664	0.18929
C. arietinum	Ca2:25826741-25828839	1.8046
C. arietinum	Ca2:25940068-25941635	4.01465
C. arietinum	Ca2:26517372-26522073	3.68235
C. arietinum	Ca2:28460198-28466172	0.585059
C. arietinum	Ca2:28604409-28608722	4.77494
C. arietinum	Ca2:29111469-29117579	0.29116
C. arietinum	Ca2:30970115-30976358	0.616666
C. arietinum	Ca2:31601311-31603048	1.03772
C. arietinum	Ca2:32596072-32601388	2.70526
C. arietinum	Ca2:36441192-36442592	0
C. arietinum	Ca2:36500194-36501712	3.9999
C. arietinum	Ca3:1271103-1274827	0.878244
C. arietinum	Ca3:2245165-2247776	0.790745
C. arietinum	Ca3:2748811-2755305	2.39457
C. arietinum	Ca3:4618459-4620284	0.810962
C. arietinum	Ca3:5779391-5783541	0.414489
C. arietinum	Ca3:7015722-7017376	2.28804
C. arietinum	Ca3:7649933-7652022	0.41207
C. arietinum	Ca3:8742113-8748125	0
C. arietinum	Ca3:9696807-9701899	1.8046
C. arietinum	Ca3:9812152-9816214	1.77113
C. arietinum	Ca3:10441892-10446017	0.41207
C. arietinum	Ca3:10695279-10700089	0
C. arietinum	Ca3:11200781-11205757	NA
C. arietinum	Ca3:12583540-12587281	0.808611
C. arietinum	Ca3:12604822-12611592	1.33103
C. arietinum	Ca3:12622283-12627627	1.0099
C. arietinum	Ca3:12820603-12825390	3.67245
C. arietinum	Ca3:15479767-15484397	2.13512
C. arietinum	Ca3:15883618-15884976	0.258485
C. arietinum	Ca3:18223221-18229559	1.72068
C. arietinum	Ca3:18293270-18297223	1.34773
C. arietinum	Ca3:18432838-18444300	2.72528
C. arietinum	Ca3:18678864-18684919	0.463841
C. arietinum	Ca3:19185890-19187970	0.810962
C. arietinum	Ca3:20023345-20024881	NA
C. arietinum	Ca3:20297392-20301317	0
C. arietinum	Ca3:20794533-20800071	0.301814
C. arietinum	Ca3:20970571-20975381	0
C. arietinum	Ca3:22229140-22234011	2.88533
C. arietinum	Ca3:23588256-23593770	0.909276
C. arietinum	Ca3:23793734-23798830	0.928483
C. arietinum	Ca3:25792620-25794179	0.813245
C. arietinum	Ca3:26021768-26026432	0.827379
C. arietinum	Ca3:26426337-26431600	2.27584
C. arietinum	Ca3:26535239-26540163	0.424338
C. arietinum	Ca3:27814266-27820757	0.153493
C. arietinum	Ca3:28334353-28336706	0.790745
C. arietinum	Ca3:29063555-29068741	0.191332
C. arietinum	Ca3:32412654-32416605	2.55154
C. arietinum	Ca3:33518405-33520395	0.78209
C. arietinum	Ca3:34539914-34541296	1.56427
C. arietinum	Ca3:34577549-34582490	0.419328
C. arietinum	Ca4:1395248-1398022	1.04153
C. arietinum	Ca4:10195700-10199634	1.32283
C. arietinum	Ca4:11638589-11642481	1.77113
C. arietinum	Ca4:12050064-12054736	2.00286
C. arietinum	Ca4:12461427-12465638	0.773627
C. arietinum	Ca4:14859741-14862164	1.24585
C. arietinum	Ca4:15580553-15585344	1.52523
C. arietinum	Ca4:18731934-18737180	2.20195
C. arietinum	Ca4:19146872-19150732	1.32283
C. arietinum	Ca4:19444184-19449800	2.46504
C. arietinum	Ca4:19515832-19518726	0.257556
C. arietinum	Ca4:19690416-19697027	2.19978
C. arietinum	Ca4:20180579-20187204	1.72068
C. arietinum	Ca4:21128556-21133435	1.24585
C. arietinum	Ca4:21843258-21850067	0.720527
C. arietinum	Ca4:21872764-21874795	1.45638
C. arietinum	Ca4:23351827-23356511	3.65561
C. arietinum	Ca4:24212608-24215456	1.19054
C. arietinum	Ca4:24721311-24725655	2.03325
C. arietinum	Ca4:24775480-24779358	2.25131
C. arietinum	Ca4:25361970-25364508	0
C. arietinum	Ca4:26820698-26827376	1.4037
C. arietinum	Ca4:29690676-29694609	0
C. arietinum	Ca4:29866181-29871101	2.5326
C. arietinum	Ca4:30304370-30308274	0.878244
C. arietinum	Ca4:30634810-30639814	5.07772
C. arietinum	Ca4:30916605-30921576	1.11902
C. arietinum	Ca4:31600150-31601520	1.62345
C. arietinum	Ca4:32268410-32270933	0.391763
C. arietinum	Ca4:32451642-32453723	0.813257
C. arietinum	Ca4:35308056-35311004	0.518218
C. arietinum	Ca4:35341209-35346130	0.556618
C. arietinum	Ca4:35524506-35529467	0
C. arietinum	Ca4:35635781-35637855	1.85281
C. arietinum	Ca4:35734128-35738498	0.311448
C. arietinum	Ca4:36604174-36606129	2.74792
C. arietinum	Ca4:37264321-37267221	1.97708
C. arietinum	Ca4:37295070-37297809	4.25233
C. arietinum	Ca4:37397933-37402740	0
C. arietinum	Ca4:37732281-37734364	1.01268
C. arietinum	Ca4:37828940-37833219	NA
C. arietinum	Ca4:40038012-40048692	2.37969
C. arietinum	Ca4:40812770-40816676	0
C. arietinum	Ca4:40951661-40953313	0
C. arietinum	Ca4:41565300-41566780	3.88254
C. arietinum	Ca4:41639812-41644624	0.847027
C. arietinum	Ca4:42442105-42446925	NA
C. arietinum	Ca4:42609415-42613694	1.6875
C. arietinum	Ca4:42762107-42767108	1.63174
C. arietinum	Ca4:45952697-45954796	0.790745
C. arietinum	Ca5:294153-298878	3.18145
C. arietinum	Ca5:405051-406461	2.92516
C. arietinum	Ca5:444554-446183	3.76563
C. arietinum	Ca5:3313318-3315401	1.62502
C. arietinum	Ca5:4367171-4371237	1.8046
C. arietinum	Ca5:4421141-4423733	1.57568
C. arietinum	Ca5:5202600-5211063	0.709549
C. arietinum	Ca5:5317757-5323414	NA
C. arietinum	Ca5:5501855-5504858	0.837047
C. arietinum	Ca5:5678036-5682654	3.1879
C. arietinum	Ca5:6289288-6292088	2.09602
C. arietinum	Ca5:6514875-6519835	2.00567
C. arietinum	Ca5:7417508-7430606	1.25905
C. arietinum	Ca5:7437580-7439454	1.17903
C. arietinum	Ca5:8544947-8549621	5.68193
C. arietinum	Ca5:10035618-10045057	0.529979
C. arietinum	Ca5:10067563-10072941	0
C. arietinum	Ca5:10238683-10243493	0
C. arietinum	Ca5:11038715-11043802	2.4148
C. arietinum	Ca5:11773876-11778919	0
C. arietinum	Ca5:11807136-11811991	2.40816
C. arietinum	Ca5:12549904-12552272	2.00286
C. arietinum	Ca5:14226362-14231409	1.81615
C. arietinum	Ca5:16036113-16040939	3.97019
C. arietinum	Ca5:16044343-16049706	0.915762
C. arietinum	Ca5:16241137-16245620	1.37156
C. arietinum	Ca5:16396620-16401445	1.6875
C. arietinum	Ca5:16415594-16420602	3.67487
C. arietinum	Ca5:16838646-16849181	NA
C. arietinum	Ca5:17416084-17421149	0.419328
C. arietinum	Ca5:18331071-18335002	2.67917
C. arietinum	Ca5:18970256-18971531	NA
C. arietinum	Ca5:21133719-21138988	1.35025
C. arietinum	Ca5:21873583-21878741	1.86346
C. arietinum	Ca5:22973250-22977187	0
C. arietinum	Ca5:24152602-24157576	0.795098
C. arietinum	Ca5:24457654-24461590	0.889182
C. arietinum	Ca5:24556868-24564675	0.957738
C. arietinum	Ca5:26809048-26815753	0.145668
C. arietinum	Ca5:26884091-26890635	0.732374
C. arietinum	Ca5:27465698-27469363	7.1062
C. arietinum	Ca5:29436726-29442265	0.300963
C. arietinum	Ca5:30053160-30058382	3.10014
C. arietinum	Ca5:32679576-32684640	0
C. arietinum	Ca5:33817805-33819294	3.44899
C. arietinum	Ca5:34777449-34782833	0.05323
C. arietinum	Ca5:35129504-35133419	0
C. arietinum	Ca5:38143068-38145607	0
C. arietinum	Ca5:38598442-38603485	1.6875
C. arietinum	Ca5:38621862-38625963	0
C. arietinum	Ca5:38872983-38876908	0
C. arietinum	Ca5:39031717-39034863	1.83624
C. arietinum	Ca5:39059997-39063643	0
C. arietinum	Ca5:39549573-39554632	1.69747
C. arietinum	Ca5:39612743-39615459	0
C. arietinum	Ca5:39631924-39636627	1.32685
C. arietinum	Ca5:40163636-40168942	0.353016
C. arietinum	Ca5:42267791-42272611	0.83708
C. arietinum	Ca5:42458566-42463623	0
C. arietinum	Ca5:44049500-44053564	3.19932
C. arietinum	Ca5:44232698-44237319	0
C. arietinum	Ca5:44399077-44406804	0.619317
C. arietinum	Ca6:1705042-1706679	2.09602
C. arietinum	Ca6:4743025-4748266	NA
C. arietinum	Ca6:5430407-5432210	5.9734
C. arietinum	Ca6:6036662-6041455	0
C. arietinum	Ca6:6165929-6167976	0.523939
C. arietinum	Ca6:7558406-7559792	2.36389
C. arietinum	Ca6:9222039-9223419	0.520121
C. arietinum	Ca6:9607307-9609831	0.391763
C. arietinum	Ca6:10289865-10292678	0
C. arietinum	Ca6:13801199-13806123	0
C. arietinum	Ca6:14502242-14504626	0
C. arietinum	Ca6:16826687-16831867	2.58997
C. arietinum	Ca6:18937561-18938982	3.56807
C. arietinum	Ca6:19306748-19309054	1.60525
C. arietinum	Ca6:21025110-21030145	0
C. arietinum	Ca6:21283059-21285625	0
C. arietinum	Ca6:21956225-21960207	0.437321
C. arietinum	Ca6:24718156-24722638	1.02049
C. arietinum	Ca6:27172983-27174716	1.2956
C. arietinum	Ca6:29012149-29013776	0.827379
C. arietinum	Ca6:30703744-30708454	0.237039
C. arietinum	Ca6:30844506-30851170	0.308767
C. arietinum	Ca6:33211571-33216551	0.576799
C. arietinum	Ca6:34309490-34314092	NA
C. arietinum	Ca6:34480169-34481452	2.80452
C. arietinum	Ca6:34776219-34781435	4.2331
C. arietinum	Ca6:35767949-35774818	1.60226
C. arietinum	Ca6:36167720-36172328	0
C. arietinum	Ca6:37432379-37437134	4.19561
C. arietinum	Ca6:37805664-37807723	2.10524
C. arietinum	Ca6:38087013-38091951	1.20394
C. arietinum	Ca6:38334951-38337814	1.03394
C. arietinum	Ca6:40054394-40057457	1.83622
C. arietinum	Ca6:40220224-40222273	0.520091
C. arietinum	Ca6:40535872-40537418	0.605317
C. arietinum	Ca6:41475800-41482065	4.54277
C. arietinum	Ca6:41754941-41757479	0.393912
C. arietinum	Ca6:41768802-41771729	0.605331
C. arietinum	Ca6:42367080-42369157	1.01562
C. arietinum	Ca6:43728085-43732007	0.437321
C. arietinum	Ca6:44316342-44322979	0.775306
C. arietinum	Ca6:45288678-45291622	2.43194
C. arietinum	Ca6:46271729-46278327	1.24319
C. arietinum	Ca6:47043876-47053314	0.058679
C. arietinum	Ca6:47768422-47770503	0.605331
C. arietinum	Ca6:47870456-47871952	2.26681
C. arietinum	Ca6:47973419-47979966	0
C. arietinum	Ca6:48981209-48983669	0
C. arietinum	Ca6:50121028-50123112	2.0509
C. arietinum	Ca6:50272618-50283386	3.32443
C. arietinum	Ca6:50886200-50891475	1.61538
C. arietinum	Ca6:50900345-50902420	0.603626
C. arietinum	Ca6:51170764-51175664	2.11779
C. arietinum	Ca6:52061141-52065920	0.396084
C. arietinum	Ca6:54307240-54314036	1.55854
C. arietinum	Ca6:54916327-54921139	NA
C. arietinum	Ca6:55276632-55281382	4.14954
C. arietinum	Ca6:55961227-55965952	2.18689
C. arietinum	Ca6:56322280-56325227	3.18728
C. arietinum	Ca6:56451785-56461305	3.77103
C. arietinum	Ca6:57272365-57277904	1.31656
C. arietinum	Ca6:57429004-57432941	1.32276
C. arietinum	Ca6:57816840-57821650	0
C. arietinum	Ca7:387702-389430	1.30036
C. arietinum	Ca7:4300128-4305667	0.806355
C. arietinum	Ca7:9281860-9285323	0.239255
C. arietinum	Ca7:10883287-10888330	0
C. arietinum	Ca7:11863107-11868299	0
C. arietinum	Ca7:11950783-11953359	0.391763
C. arietinum	Ca7:12961949-12966851	3.49282
C. arietinum	Ca7:13019755-13021047	1.19056
C. arietinum	Ca7:13531849-13539135	0.308104
C. arietinum	Ca7:15036600-15039062	0.416895
C. arietinum	Ca7:15837186-15843650	1.47492
C. arietinum	Ca7:16074312-16077336	3.77971
C. arietinum	Ca7:17068721-17072922	1.88318
C. arietinum	Ca7:18442337-18445189	1.67748
C. arietinum	Ca7:20143254-20148188	1.21067
C. arietinum	Ca7:20356336-20360447	0.668605
C. arietinum	Ca7:20604022-20606977	4.03003
C. arietinum	Ca7:21185314-21190223	2.03007
C. arietinum	Ca7:22029576-22034386	1.66775
C. arietinum	Ca7:22172871-22174730	1.30036
C. arietinum	Ca7:22218007-22223949	4.05251
C. arietinum	Ca7:22737272-22740049	NA
C. arietinum	Ca7:25057203-25060250	1.61126
C. arietinum	Ca7:25272083-25277376	0.18537
C. arietinum	Ca7:26419156-26423505	4.69179
C. arietinum	Ca7:28028607-28035225	1.4007
C. arietinum	Ca7:28334653-28336692	1.2956
C. arietinum	Ca7:29590183-29592110	0
C. arietinum	Ca7:29707207-29711128	0.883679
C. arietinum	Ca7:29928701-29933818	0.559518
C. arietinum	Ca7:30348138-30350534	2.97296
C. arietinum	Ca7:31323594-31328723	3.03612
C. arietinum	Ca7:32008210-32013424	0.572974
C. arietinum	Ca7:33667232-33669209	1.47791
C. arietinum	Ca7:34496876-34500648	0.437321
C. arietinum	Ca7:35321833-35323281	3.02332
C. arietinum	Ca7:36932566-36935077	1.05802
C. arietinum	Ca7:38015653-38020528	2.52152
C. arietinum	Ca7:38031880-38034570	0
C. arietinum	Ca7:39194542-39195842	4.47531
C. arietinum	Ca7:41940852-41945924	1.17744
C. arietinum	Ca7:42370144-42378613	0.601112
C. arietinum	Ca7:45037033-45039113	0.201583
C. arietinum	Ca7:45302321-45305901	0.520121
C. arietinum	Ca7:45619868-45622610	1.59336
C. arietinum	Ca7:45830181-45831762	1.22448
C. arietinum	Ca7:46089082-46095922	4.55316
C. arietinum	Ca7:46878537-46882492	0.437321
C. arietinum	Ca7:47001644-47003692	4.63108
C. arietinum	Ca7:47155840-47158463	0.786361
C. arietinum	Ca7:47196343-47201125	4.72981
C. arietinum	Ca7:47242800-47248114	2.06863
C. arietinum	Ca7:47577311-47579390	1.63437
C. arietinum	Ca8:2870205-2871531	0
C. arietinum	Ca8:4238198-4239613	3.64449
C. arietinum	Ca8:10215737-10226214	2.04559
C. arietinum	Ca8:10758680-10762986	0
C. arietinum	Ca8:11007720-11013194	1.23514
C. arietinum	Ca8:11537757-11542569	0
C. arietinum	Ca8:11949991-11957110	2.03519
C. arietinum	Ca8:14956412-14960250	0
C. arietinum	scaffold10:54438-59657	1.2423
C. arietinum	scaffold12:146318-150935	1.62352
C. arietinum	scaffold17:127322-131202	0.878244
C. arietinum	scaffold38:37379-42261	0
C. arietinum	scaffold38:501302-508066	0.768626
C. arietinum	scaffold40:370148-372584	NA
C. arietinum	scaffold40:658564-663183	4.28284
C. arietinum	scaffold48:415660-417549	2.08837
C. arietinum	scaffold71:44662-49538	0.694642
C. arietinum	scaffold87:321230-323306	1.0185
C. arietinum	scaffold89:94091-98795	2.61372
C. arietinum	scaffold89:170385-175379	5.45636
C. arietinum	scaffold93:280124-286948	0.154502
C. arietinum	scaffold93:639973-645642	1.11195
C. arietinum	scaffold118:342620-346384	NA
C. arietinum	scaffold118:417459-422651	0
C. arietinum	scaffold123:146831-151285	0.257556
C. arietinum	scaffold167:61394-67693	0.617989
C. arietinum	scaffold167:234617-239998	0.608788
C. arietinum	scaffold171:217673-219395	1.3826
C. arietinum	scaffold174:34696-39951	0.379272
C. arietinum	scaffold193:50332-55524	0.380276
C. arietinum	scaffold208:243249-248275	1.7538
C. arietinum	scaffold212:338167-343458	0.37235
C. arietinum	scaffold242:342118-343642	3.46186
C. arietinum	scaffold260:21562-27171	0.189811
C. arietinum	scaffold260:383629-394768	0.943203
C. arietinum	scaffold275:69116-71197	0.201583
C. arietinum	scaffold275:223573-226259	5.55799
C. arietinum	scaffold275:379204-380419	1.98799
C. arietinum	scaffold275:382387-389161	2.42527
C. arietinum	scaffold275:522929-525964	3.77992
C. arietinum	scaffold284:552507-557564	0.842008
C. arietinum	scaffold290:578604-583045	3.6801
C. arietinum	scaffold296:44842-49885	0
C. arietinum	scaffold296:445336-447413	5.21929
C. arietinum	scaffold299:86198-90550	2.26562
C. arietinum	scaffold332:174628-176709	1.21413
C. arietinum	scaffold336:296256-300799	6.3853
C. arietinum	scaffold377:159614-163480	3.64889
C. arietinum	scaffold411:427085-430365	2.22835
C. arietinum	scaffold419:22334-27062	0.41207
C. arietinum	scaffold420:26314-28414	2.26562
C. arietinum	scaffold451:231266-235334	0
C. arietinum	scaffold453:315299-324738	0.235276
C. arietinum	scaffold484:632334-639044	1.24319
C. arietinum	scaffold484:688805-693676	4.57999
C. arietinum	scaffold553:285359-290424	0
C. arietinum	scaffold553:293289-295001	1.56427
C. arietinum	scaffold553:323223-328199	1.69747
C. arietinum	scaffold562:102315-103863	1.01562
C. arietinum	scaffold584:63452-68494	0.558753
C. arietinum	scaffold589:213628-223052	6.82709
C. arietinum	scaffold590:78468-80008	NA
C. arietinum	scaffold642:114323-121852	1.32685
C. arietinum	scaffold642:587301-592324	2.78861
C. arietinum	scaffold645:69405-75604	2.52307
C. arietinum	scaffold672:100343-105277	0.842008
C. arietinum	scaffold674:500731-505773	1.26797
C. arietinum	scaffold674:826889-830830	2.11779
C. arietinum	scaffold702:235892-237941	1.4152
C. arietinum	scaffold716:343944-345849	1.66776
C. arietinum	scaffold724:31946-37767	1.41269
C. arietinum	scaffold731:25809-28401	1.18396
C. arietinum	scaffold731:240581-242664	NA
C. arietinum	scaffold766:96915-98372	0.402787
C. arietinum	scaffold776:231128-237315	2.76562
C. arietinum	scaffold848:32625-35347	4.26503
C. arietinum	scaffold848:171159-172530	0.779211
C. arietinum	scaffold869:50609-55884	1.64379
C. arietinum	scaffold873:230210-235020	0.827379
C. arietinum	scaffold884:134057-136365	0.790745
C. arietinum	scaffold913:357276-361864	0.27332
C. arietinum	scaffold914:60821-66182	1.6875
C. arietinum	scaffold919:242641-244722	1.8316
C. arietinum	scaffold919:415528-420498	4.55316
C. arietinum	scaffold948:147402-149235	1.22105
C. arietinum	scaffold960:147299-152265	3.86278
C. arietinum	scaffold983:223685-228305	1.85821
C. arietinum	scaffold996:155042-159301	3.26184
C. arietinum	scaffold1006:85091-86791	1.46785
C. arietinum	scaffold1008:47725-49290	0.518209
C. arietinum	scaffold1013:73232-74700	2.89303
C. arietinum	scaffold1047:501964-508858	0.880026
C. arietinum	scaffold1081:28931-33665	0.846959
C. arietinum	scaffold1107:84844-87337	2.74283
C. arietinum	scaffold1109:36912-42165	0.189811
C. arietinum	scaffold1128:18450-22680	0.894722
C. arietinum	scaffold1176_2:233097-239631	0.308767
C. arietinum	scaffold1197:294756-305327	0.525571
C. arietinum	scaffold1226:36716-38948	0.799579
C. arietinum	scaffold1242:13749-25245	3.35569
C. arietinum	scaffold1281:417599-422199	1.34954
C. arietinum	scaffold1317:57356-60029	0.416895
C. arietinum	scaffold1324:306949-309030	0.808611
C. arietinum	scaffold1348_1:889543-895825	0.775306
C. arietinum	scaffold1351:41755-46358	0
C. arietinum	scaffold1371:49476-58576	0.70782
C. arietinum	scaffold1411:56888-60638	3.15219
C. arietinum	scaffold1448:102102-106941	1.26051
C. arietinum	scaffold1452:26433-29086	0.790745
C. arietinum	scaffold1496:96042-101258	0
C. arietinum	scaffold1504:294992-299428	1.37156
C. arietinum	scaffold1511:98821-101081	0.894722
C. arietinum	scaffold1545:113985-117901	1.79338
C. arietinum	scaffold1545:134794-137000	2.37258
C. arietinum	scaffold1546:88638-90304	2.82013
C. arietinum	scaffold1546:94539-99800	2.29322
C. arietinum	scaffold1603:11342-16553	1.43965
C. arietinum	scaffold1643:55322-61983	0
C. arietinum	scaffold1729:76353-81494	2.6211
C. arietinum	scaffold1751:581751-587137	2.48721
C. arietinum	scaffold1756:69079-73096	4.14954
C. arietinum	scaffold1771:118398-120463	NA
C. arietinum	scaffold1777:47962-59099	0.299856
C. arietinum	scaffold1777:173031-179528	0.291752
C. arietinum	scaffold1777:180620-183202	1.26051
C. arietinum	scaffold1825:136510-141572	0
C. arietinum	scaffold1844:71478-76288	0.827379
C. arietinum	scaffold1943:83282-85363	0.607078
C. arietinum	scaffold1981:57654-60437	0.40392
C. arietinum	scaffold1984:331403-340841	1.36885
C. arietinum	scaffold1985:119382-130519	0.299856
C. arietinum	scaffold1991:57757-62722	0.795098
C. arietinum	scaffold2033:71242-79937	1.87981
C. arietinum	scaffold2036:225101-226562	0.516358
C. arietinum	scaffold2040:171739-175929	2.4216
C. arietinum	scaffold2152:197130-198686	1.02651
C. arietinum	scaffold2161:141313-145700	0.41207
C. arietinum	scaffold2192:159364-164441	3.17251
C. arietinum	scaffold2275:3668-9772	0.736861
C. arietinum	scaffold2392:241147-245733	2.26794
C. arietinum	scaffold2392:345969-351024	NA
C. arietinum	scaffold2734:58523-60378	2.71295
C. arietinum	scaffold2763:31141-35464	2.13512
C. arietinum	scaffold2763:37780-39692	0.518218
C. arietinum	scaffold2763:201692-203824	0.607045
C. arietinum	scaffold2815:35056-41911	0
C. arietinum	scaffold3016:25316-26910	1.76486
C. arietinum	scaffold3126:11453-20728	0.874615
C. arietinum	scaffold3155:11906-13985	1.01562
C. arietinum	scaffold3191:5193-6501	3.25392
C. arietinum	scaffold3321:38884-41577	1.18396
C. arietinum	scaffold3422:13468-19966	1.08626
C. arietinum	scaffold3687:6810-16247	0.29402
C. arietinum	scaffold4508:1056-3366	1.59336
C. arietinum	scaffold4777:39289-43872	5.77401
C. cajan	CcLG01:644591-651370	5.68793
C. cajan	CcLG01:2554997-2557085	0.839563
C. cajan	CcLG01:4573778-4583583	2.75028
C. cajan	CcLG01:5024958-5030071	0.414489
C. cajan	CcLG01:5203677-5206449	2.68754
C. cajan	CcLG01:6278872-6288551	2.60861
C. cajan	CcLG01:8362808-8364483	4.33475
C. cajan	CcLG01:9886935-9891470	1.81615
C. cajan	CcLG01:10384093-10388486	3.69605
C. cajan	CcLG01:11462041-11473293	2.54929
C. cajan	CcLG01:11487803-11493123	1.17903
C. cajan	CcLG01:11854032-11864736	3.0508
C. cajan	CcLG01:12127456-12131838	2.86558
C. cajan	CcLG01:12590653-12600679	3.45751
C. cajan	CcLG01:13434401-13441107	6.65511
C. cajan	CcLG01:14627483-14633592	1.95002
C. cajan	CcLG01:14855091-14859906	2.48956
C. cajan	CcLG01:14930368-14935256	0.527827
C. cajan	CcLG01:15664121-15668958	0.222979
C. cajan	CcLG01:15868514-15873580	1.83951
C. cajan	CcLG01:16209913-16213865	2.8705
C. cajan	CcLG01:16671224-16680016	1.43343
C. cajan	CcLG02:61043-66838	0.730151
C. cajan	CcLG02:1402283-1405106	0.235482
C. cajan	CcLG02:2954492-2959293	1.05049
C. cajan	CcLG02:3704433-3707056	2.07401
C. cajan	CcLG02:4743168-4758204	5.02913
C. cajan	CcLG02:5426846-5433465	3.33185
C. cajan	CcLG02:6805721-6820741	1.31473
C. cajan	CcLG02:7984133-7989489	2.92401
C. cajan	CcLG02:8531395-8534009	4.692
C. cajan	CcLG02:9198118-9207690	0.49832
C. cajan	CcLG02:9607007-9612099	0
C. cajan	CcLG02:9687116-9691690	0.596078
C. cajan	CcLG02:11862907-11870345	5.68193
C. cajan	CcLG02:15094915-15105486	2.43554
C. cajan	CcLG02:16428559-16436384	0.757186
C. cajan	CcLG02:16506382-16511350	1.16461
C. cajan	CcLG02:16972900-16976202	1.08598
C. cajan	CcLG02:17045958-17055884	3.00904
C. cajan	CcLG02:17082304-17085884	2.48377
C. cajan	CcLG02:17353138-17361142	4.57593
C. cajan	CcLG02:18284905-18289360	1.04534
C. cajan	CcLG02:18367095-18377047	3.9616
C. cajan	CcLG02:18798310-18803717	3.77992
C. cajan	CcLG02:18876026-18881090	0.245173
C. cajan	CcLG02:19756434-19762637	2.77904
C. cajan	CcLG02:20163607-20169207	2.17002
C. cajan	CcLG02:22202493-22214242	4.22515
C. cajan	CcLG02:22656298-22666111	1.99151
C. cajan	CcLG02:25476756-25486518	3.09333
C. cajan	CcLG02:25821326-25825555	0
C. cajan	CcLG02:26069906-26072667	2.27283
C. cajan	CcLG02:26201999-26212172	1.55854
C. cajan	CcLG02:26408667-26414064	0.977888
C. cajan	CcLG02:29841767-29846290	1.26797
C. cajan	CcLG02:30200289-30204963	1.43343
C. cajan	CcLG02:30310329-30315049	0
C. cajan	CcLG02:31409812-31411316	0
C. cajan	CcLG02:31723034-31727276	1.43343
C. cajan	CcLG02:32630005-32634694	1.82784
C. cajan	CcLG02:33053183-33058646	0.193398
C. cajan	CcLG02:33333746-33338186	3.64889
C. cajan	CcLG02:33713692-33718474	1.37805
C. cajan	CcLG02:34474331-34481186	3.31802
C. cajan	CcLG02:35208396-35213410	1.83622
C. cajan	CcLG02:35645939-35659072	1.77116
C. cajan	CcLG02:35894869-35900839	0.478336
C. cajan	CcLG02:36784606-36794218	1.39966
C. cajan	CcLG02:36878079-36883145	3.32979
C. cajan	CcLG03:2398264-2403281	0.237826
C. cajan	CcLG03:2440968-2445383	2.40272
C. cajan	CcLG03:3306162-3310366	0.560955
C. cajan	CcLG03:4274428-4279127	3.77405
C. cajan	CcLG03:5858206-5867951	2.30455
C. cajan	CcLG03:7750331-7760158	2.08076
C. cajan	CcLG03:9287303-9292113	1.88826
C. cajan	CcLG03:9824762-9833605	2.15497
C. cajan	CcLG03:14340504-14345618	2.54708
C. cajan	CcLG03:18130675-18133777	1.73427
C. cajan	CcLG03:18909215-18916817	0.61629
C. cajan	CcLG03:19578774-19583417	3.33185
C. cajan	CcLG03:21014126-21019064	0.183942
C. cajan	CcLG03:22243519-22251086	2.54952
C. cajan	CcLG03:25336313-25341083	2.78861
C. cajan	CcLG03:27577716-27582994	0
C. cajan	CcLG03:28277701-28283435	4.4921
C. cajan	CcLG03:28790181-28793463	2.40279
C. cajan	CcLG03:29431572-29435984	1.91344
C. cajan	CcLG04:232720-240551	5.11465
C. cajan	CcLG04:1515085-1518399	1.91813
C. cajan	CcLG04:3188666-3199446	2.55606
C. cajan	CcLG04:4745926-4750809	1.26246
C. cajan	CcLG04:5000469-5005401	0.278658
C. cajan	CcLG04:5583935-5587909	0
C. cajan	CcLG04:6452445-6457028	1.15339
C. cajan	CcLG04:9346317-9351495	0.66964
C. cajan	CcLG04:10926537-10937192	2.36494
C. cajan	CcLG04:11411009-11420857	3.07861
C. cajan	CcLG04:12163357-12165865	5.97713
C. cajan	CcLG05:153920-156822	2.9931
C. cajan	CcLG05:2160187-2164689	1.4578
C. cajan	CcLG05:2510986-2515970	NA
C. cajan	CcLG05:2887487-2889590	0
C. cajan	CcLG05:3509489-3519430	2.10853
C. cajan	CcLG05:3764257-3768192	2.45059
C. cajan	CcLG06:719885-722606	1.59072
C. cajan	CcLG06:2582920-2590294	1.12783
C. cajan	CcLG06:2845643-2850324	2.59007
C. cajan	CcLG06:4112909-4115571	4.85123
C. cajan	CcLG06:4966614-4971026	4.52708
C. cajan	CcLG06:6757456-6764705	1.75658
C. cajan	CcLG06:7275068-7280247	0.948232
C. cajan	CcLG06:7650299-7655429	4.692
C. cajan	CcLG06:8025072-8028486	4.73872
C. cajan	CcLG06:9954194-9958959	1.67748
C. cajan	CcLG06:10442439-10448017	5.24594
C. cajan	CcLG06:11330526-11335048	0.325659
C. cajan	CcLG06:11545713-11551621	2.47371
C. cajan	CcLG06:11602970-11606666	0
C. cajan	CcLG06:12252025-12253497	0
C. cajan	CcLG06:14453521-14457251	1.74231
C. cajan	CcLG06:15335289-15340345	0
C. cajan	CcLG06:16200155-16206448	2.71876
C. cajan	CcLG06:17871840-17880995	1.10936
C. cajan	CcLG06:18925701-18930244	1.91344
C. cajan	CcLG06:20487791-20494577	1.44796
C. cajan	CcLG06:20717914-20722948	0.56315
C. cajan	CcLG06:23516057-23519503	3.16377
C. cajan	CcLG07:698696-702950	1.27938
C. cajan	CcLG07:1640608-1645598	2.00298
C. cajan	CcLG07:2161665-2166980	2.27986
C. cajan	CcLG07:2473339-2486565	0.811722
C. cajan	CcLG07:3522438-3527343	0.269215
C. cajan	CcLG07:3699036-3703557	2.3223
C. cajan	CcLG07:4599534-4604374	5.93498
C. cajan	CcLG07:4943633-4948898	0.493759
C. cajan	CcLG07:5146603-5150150	1.62972
C. cajan	CcLG07:5412081-5416723	4.49049
C. cajan	CcLG07:5603977-5607604	1.25688
C. cajan	CcLG07:5813666-5816940	0.889132
C. cajan	CcLG07:6036570-6046395	4.52843
C. cajan	CcLG07:6080820-6085556	0
C. cajan	CcLG07:6519304-6524282	2.44371
C. cajan	CcLG07:7526166-7528339	1.43626
C. cajan	CcLG07:7535486-7540326	0
C. cajan	CcLG07:8460791-8465536	6.75819
C. cajan	CcLG07:9881056-9886237	0
C. cajan	CcLG07:13102320-13106835	NA
C. cajan	CcLG07:13451946-13458536	4.43281
C. cajan	CcLG07:13577707-13586215	2.22922
C. cajan	CcLG07:13614264-13619019	0
C. cajan	CcLG07:15451345-15456405	0.932687
C. cajan	CcLG07:15483654-15486348	0.4966
C. cajan	CcLG07:17638628-17642159	0
C. cajan	CcLG07:19536413-19543383	3.37718
C. cajan	CcLG08:203328-208219	1.32685
C. cajan	CcLG08:2012110-2016977	0.370429
C. cajan	CcLG08:2513128-2520239	0.92128
C. cajan	CcLG08:3233743-3237956	1.17099
C. cajan	CcLG08:4376786-4386568	3.24979
C. cajan	CcLG08:5145887-5147663	0
C. cajan	CcLG08:6439685-6441312	0
C. cajan	CcLG08:6913731-6926850	2.63866
C. cajan	CcLG08:9757058-9767193	3.86608
C. cajan	CcLG08:10107490-10109308	1.8317
C. cajan	CcLG08:10208992-10219249	3.00772
C. cajan	CcLG08:10262971-10267718	0.635838
C. cajan	CcLG08:16021089-16031177	0.926363
C. cajan	CcLG08:16620422-16629116	NA
C. cajan	CcLG08:16709179-16715110	1.64843
C. cajan	CcLG08:16729750-16733697	2.59007
C. cajan	CcLG08:17271220-17276202	0
C. cajan	CcLG08:18605092-18609540	0.516358
C. cajan	CcLG08:18753304-18757000	0
C. cajan	CcLG08:19074627-19078666	1.91344
C. cajan	CcLG08:20340032-20344594	1.97696
C. cajan	CcLG09:813439-817643	2.91607
C. cajan	CcLG09:862245-864836	2.29452
C. cajan	CcLG09:1530018-1540780	1.11902
C. cajan	CcLG09:2811074-2813684	0
C. cajan	CcLG09:5597073-5610394	1.93077
C. cajan	CcLG09:6181258-6183448	0
C. cajan	CcLG09:7129739-7134623	NA
C. cajan	CcLG09:8197835-8203822	1.60466
C. cajan	CcLG10:1596421-1600979	4.28182
C. cajan	CcLG10:2787986-2790727	0.960916
C. cajan	CcLG10:4014237-4023921	NA
C. cajan	CcLG10:5772418-5782139	2.26191
C. cajan	CcLG10:8431713-8441412	2.16029
C. cajan	CcLG10:8790647-8794904	2.97683
C. cajan	CcLG10:8826469-8832153	1.59684
C. cajan	CcLG10:11158913-11165219	2.75028
C. cajan	CcLG10:11459804-11472834	3.57686
C. cajan	CcLG10:11674492-11679398	4.62559
C. cajan	CcLG10:12023549-12032898	3.06952
C. cajan	CcLG10:12668362-12674226	1.94094
C. cajan	CcLG10:12836843-12847939	2.54929
C. cajan	CcLG10:13495965-13506409	2.16922
C. cajan	CcLG10:14009010-14014190	1.23071
C. cajan	CcLG10:14818485-14827800	2.17588
C. cajan	CcLG10:15933009-15936961	1.22448
C. cajan	CcLG10:16339740-16345003	2.48761
C. cajan	CcLG10:17158565-17160134	0
C. cajan	CcLG10:17348326-17361765	0.99809
C. cajan	CcLG10:17701682-17706437	2.97366
C. cajan	CcLG10:18037914-18039728	1.61651
C. cajan	CcLG10:18097226-18101287	1.21667
C. cajan	CcLG10:18460691-18470540	2.94689
C. cajan	CcLG10:19953348-19956073	0.211109
C. cajan	CcLG10:22106193-22111677	2.41055
C. cajan	CcLG11:6419-7662	3.01352
C. cajan	CcLG11:731259-736488	1.2863
C. cajan	CcLG11:1318167-1327375	2.36573
C. cajan	CcLG11:1662230-1665780	2.4354
C. cajan	CcLG11:2122745-2127350	3.01892
C. cajan	CcLG11:5607519-5611940	0.954484
C. cajan	CcLG11:7323196-7328167	1.30269
C. cajan	CcLG11:9113483-9118847	0.673356
C. cajan	CcLG11:10428737-10441973	1.25365
C. cajan	CcLG11:11752606-11757566	3.82806
C. cajan	CcLG11:11861610-11866361	0
C. cajan	CcLG11:11891112-11896152	2.97683
C. cajan	CcLG11:11972606-11979296	5.58906
C. cajan	CcLG11:15552312-15557380	NA
C. cajan	CcLG11:17778898-17788689	5.15038
C. cajan	CcLG11:19608769-19619433	0.407389
C. cajan	CcLG11:22416446-22421949	2.98211
C. cajan	CcLG11:23356218-23360872	1.75251
C. cajan	CcLG11:23460693-23470629	2.70608
C. cajan	CcLG11:23709964-23720641	2.38132
C. cajan	CcLG11:24046551-24060438	2.40608
C. cajan	CcLG11:25006923-25008935	0
C. cajan	CcLG11:25585911-25594382	2.75786
C. cajan	CcLG11:26471561-26481755	2.87326
C. cajan	CcLG11:26555564-26564452	0.43204
C. cajan	CcLG11:26659037-26669019	1.59336
C. cajan	CcLG11:27988067-27998273	2.33327
C. cajan	CcLG11:29333350-29338190	2.66791
C. cajan	CcLG11:29486115-29488164	0.41207
C. cajan	CcLG11:29542738-29549533	4.4003
C. cajan	CcLG11:29840930-29848758	3.7785
C. cajan	CcLG11:29854482-29863379	0
C. cajan	CcLG11:30005989-30011220	0.649335
C. cajan	CcLG11:30976830-30981674	1.09891
C. cajan	CcLG11:32889261-32893822	4.66109
C. cajan	CcLG11:34618882-34623472	0.935808
C. cajan	CcLG11:36808034-36810864	3.8977
C. cajan	CcLG11:36928653-36933839	1.04283
C. cajan	CcLG11:37021169-37025760	0
C. cajan	CcLG11:40003955-40009151	NA
C. cajan	CcLG11:41966165-41971301	0.687946
C. cajan	CcLG11:42392548-42402030	3.37435
C. cajan	CcLG11:43726800-43729360	0.354797
C. cajan	CcLG11:45412594-45422437	3.58027
C. cajan	Scaffold000002:24225-31893	3.44694
C. cajan	Scaffold000004:269389-275017	2.88111
C. cajan	Scaffold000008:73241-78029	0.421832
C. cajan	Scaffold000008:534157-538976	3.69605
C. cajan	Scaffold000009:140985-142859	0.535746
C. cajan	Scaffold000013:409710-413406	0.472008
C. cajan	Scaffold000017:404595-408439	2.96043
C. cajan	Scaffold000018:337609-342492	0
C. cajan	Scaffold000020:289420-291181	0
C. cajan	Scaffold000025:347638-352046	2.87696
C. cajan	Scaffold000026:154981-164774	1.95541
C. cajan	Scaffold000028:275568-283907	3.98499
C. cajan	Scaffold000031:32728-45718	0.562416
C. cajan	Scaffold000031:270130-275298	0.562416
C. cajan	Scaffold000032:426706-428477	3.44357
C. cajan	Scaffold000032:764277-768625	2.40819
C. cajan	Scaffold000035:160195-168608	3.83113
C. cajan	Scaffold000036:194554-195911	2.24423
C. cajan	Scaffold000041:1919-4876	4.8734
C. cajan	Scaffold000044:345365-348459	2.33759
C. cajan	Scaffold000044:388402-390690	4.42074
C. cajan	Scaffold000044:470870-472371	0
C. cajan	Scaffold000044:1331305-1344567	2.40435
C. cajan	Scaffold000046:598730-608599	3.30655
C. cajan	Scaffold000046:944530-952415	1.80699
C. cajan	Scaffold000046:1268396-1278230	3.22504
C. cajan	Scaffold000050:22683-33264	2.12353
C. cajan	Scaffold000050:239005-242476	1.71249
C. cajan	Scaffold000059:6469-19303	4.78224
C. cajan	Scaffold000061:191490-195989	0.087928
C. cajan	Scaffold000063:162021-166652	1.35108
C. cajan	Scaffold000066:103427-111143	NA
C. cajan	Scaffold000066:114122-126900	NA
C. cajan	Scaffold000068:351955-356860	2.64906
C. cajan	Scaffold000070:241036-245947	0.340424
C. cajan	Scaffold000100:194950-199830	1.11033
C. cajan	Scaffold000112:445937-461288	2.90356
C. cajan	Scaffold000113:46275-53007	1.61126
C. cajan	Scaffold000113:53226-55187	0.387504
C. cajan	Scaffold000118:480471-484940	0
C. cajan	Scaffold000120:307062-320311	1.39331
C. cajan	Scaffold000121:308642-314446	2.98589
C. cajan	Scaffold000125:32126-37031	3.95778
C. cajan	Scaffold000128:13365-18919	3.77412
C. cajan	Scaffold000129:165691-167662	0.837047
C. cajan	Scaffold000131:13620-28021	2.40608
C. cajan	Scaffold000134:29121-33639	0.354797
C. cajan	Scaffold000134:51255-57363	1.94626
C. cajan	Scaffold000144:379253-389348	0.099576
C. cajan	Scaffold000155:156848-161331	5.22179
C. cajan	Scaffold000155:358619-363002	0
C. cajan	Scaffold000155:710575-721103	5.18457
C. cajan	Scaffold000159:251823-257579	1.79784
C. cajan	Scaffold000166:83892-90061	1.39834
C. cajan	Scaffold000168:318724-329106	4.10329
C. cajan	Scaffold000172:281447-285001	1.19381
C. cajan	Scaffold000195:183839-191741	1.21558
C. cajan	Scaffold000197:68519-71411	2.51347
C. cajan	Scaffold000197:189163-194464	2.34926
C. cajan	Scaffold000199:235777-247698	1.76562
C. cajan	Scaffold000199:645715-655458	4.3062
C. cajan	Scaffold000199:801877-814324	1.86346
C. cajan	Scaffold000200:31783-43435	2.59007
C. cajan	Scaffold000200:52992-61232	2.96052
C. cajan	Scaffold000205:463040-468613	4.40272
C. cajan	Scaffold000205:507635-512887	NA
C. cajan	Scaffold000207:57473-62704	0.349578
C. cajan	Scaffold000208:143437-153920	2.0995
C. cajan	Scaffold000212:453703-455909	1.95076
C. cajan	Scaffold000216:210418-217004	2.63053
C. cajan	Scaffold000221:37373-40552	0
C. cajan	Scaffold000237:52198-62817	0
C. cajan	Scaffold000242:156000-161259	0.314207
C. cajan	Scaffold000253:599-3708	1.54643
C. cajan	Scaffold000264:107277-112010	2.93616
C. cajan	Scaffold000275:11126-16498	0.843646
C. cajan	Scaffold000277:49425-58280	1.8009
C. cajan	Scaffold000281:83442-88546	1.49733
C. cajan	Scaffold000283:148413-156460	4.07817
C. cajan	Scaffold000286:405571-415507	3.24065
C. cajan	Scaffold000293:8345-10475	0.793651
C. cajan	Scaffold000318:104-2312	1.98166
C. cajan	Scaffold000319:37053-42120	3.40912
C. cajan	Scaffold000323:3333-15739	NA
C. cajan	Scaffold000324:183105-187509	1.67748
C. cajan	Scaffold000325:1282-6420	3.14858
C. cajan	Scaffold000327:252158-256047	2.44598
C. cajan	Scaffold000330:293373-304129	1.59612
C. cajan	Scaffold000336:39701-51220	2.37088
C. cajan	Scaffold000343:152710-156953	0.459839
C. cajan	Scaffold000344:5320-15312	1.59072
C. cajan	Scaffold000347:111040-119210	3.78328
C. cajan	Scaffold000348:8834-16976	2.20083
C. cajan	Scaffold000348:200761-206098	0
C. cajan	Scaffold000354:132169-138491	4.2775
C. cajan	Scaffold000362:9578-12278	0
C. cajan	Scaffold000362:87011-93021	3.40267
C. cajan	Scaffold000370:26267-35279	3.07631
C. cajan	Scaffold000372:116660-126749	0.052934
C. cajan	Scaffold000377:112416-116963	1.96609
C. cajan	Scaffold000380:111019-126308	2.75792
C. cajan	Scaffold000392:126690-135098	0.4423
C. cajan	Scaffold000397:230889-240862	1.76707
C. cajan	Scaffold000399:107206-113674	2.09816
C. cajan	Scaffold000400:284245-289059	NA
C. cajan	Scaffold000400:360757-365461	0
C. cajan	Scaffold000400:424273-437330	1.3444
C. cajan	Scaffold000408:58737-63593	5.26291
C. cajan	Scaffold000408:72358-77266	2.69444
C. cajan	Scaffold000416:126326-133084	4.60136
C. cajan	Scaffold125779:171943-184646	1.75661
C. cajan	Scaffold125806:46729-51655	2.68511
C. cajan	Scaffold125829:14316-17796	0.419328
C. cajan	Scaffold126003:56868-67011	2.75028
C. cajan	Scaffold126026:414429-418743	2.10523
C. cajan	Scaffold126149:410749-412572	0.908007
C. cajan	Scaffold126220:3349-4974	NA
C. cajan	Scaffold126529:31706-34776	0.867564
C. cajan	Scaffold126558:70497-74076	0.209259
C. cajan	Scaffold126612:11198-17564	2.54397
C. cajan	Scaffold126630:69757-76556	5.62144
C. cajan	Scaffold126636:389688-397451	0.966143
C. cajan	Scaffold126645:5134-7802	0
C. cajan	Scaffold126663:233969-235738	0.653324
C. cajan	Scaffold126767:88128-98085	2.24407
C. cajan	Scaffold126767:100617-110072	3.41041
C. cajan	Scaffold126898:42267-45041	2.16669
C. cajan	Scaffold126905:26665-33567	5.5459
C. cajan	Scaffold126920:42100-55325	1.37805
C. cajan	Scaffold126953:12474-17664	1.12909
C. cajan	Scaffold126966:124048-135425	5.38608
C. cajan	Scaffold127227:143336-148332	0.267181
C. cajan	Scaffold127360:192526-194400	0
C. cajan	Scaffold127411:174544-180801	2.02618
C. cajan	Scaffold127411:329373-342600	3.43421
C. cajan	Scaffold127472:218773-228252	5.39701
C. cajan	Scaffold127497:107865-113533	7.12294
C. cajan	Scaffold127591:259102-273278	3.42151
C. cajan	Scaffold127649:23536-33967	1.55854
C. cajan	Scaffold127649:66276-70831	3.1369
C. cajan	Scaffold127655:216705-221292	2.10101
C. cajan	Scaffold127669:195448-205697	0.419983
C. cajan	Scaffold127700:141247-146182	0.970775
C. cajan	Scaffold127712:73515-78051	2.75802
C. cajan	Scaffold127769:270762-272129	5.50943
C. cajan	Scaffold128004:222089-227723	1.4365
C. cajan	Scaffold128105:7957-11528	0.086024
C. cajan	Scaffold128167:84942-92112	2.68904
C. cajan	Scaffold128222:3044-6227	0
C. cajan	Scaffold128272:186709-191999	0.363823
C. cajan	Scaffold128272:341650-346721	2.06863
C. cajan	Scaffold128284:8300-17295	0.191844
C. cajan	Scaffold128423:87368-98296	3.1293
C. cajan	Scaffold128446:211629-216247	0.383321
C. cajan	Scaffold128500:38749-40696	0
C. cajan	Scaffold128680:466163-471236	0.387496
C. cajan	Scaffold128831:311182-320924	2.06069
C. cajan	Scaffold128933:143766-158335	1.17196
C. cajan	Scaffold128941:28013-37919	3.58027
C. cajan	Scaffold129022:288744-291935	1.26797
C. cajan	Scaffold129046:41011-45865	3.09042
C. cajan	Scaffold129143:94354-96439	2.88872
C. cajan	Scaffold129170:19752-29430	0.782103
C. cajan	Scaffold129170:33135-46756	3.23561
C. cajan	Scaffold129363:57261-61904	0.37527
C. cajan	Scaffold129401:238760-241359	1.91344
C. cajan	Scaffold129680:20876-30779	2.6304
C. cajan	Scaffold129685:443814-450855	2.35527
C. cajan	Scaffold130093:128924-131545	3.24065
C. cajan	Scaffold130129:68813-73981	0.218883
C. cajan	Scaffold130267:360039-362764	0.211109
C. cajan	Scaffold130267:636474-645053	1.79795
C. cajan	Scaffold130297:90584-100370	3.82425
C. cajan	Scaffold130297:169205-173032	4.55493
C. cajan	Scaffold130382:73624-78697	0.71909
C. cajan	Scaffold130540:69349-79750	3.3645
C. cajan	Scaffold130552:20445-29351	2.16072
C. cajan	Scaffold130593:177525-183485	3.17082
C. cajan	Scaffold130684:7582-14841	3.95851
C. cajan	Scaffold130701:380376-385739	0.314207
C. cajan	Scaffold130712:31074-42704	1.71994
C. cajan	Scaffold130732:36770-47566	1.79246
C. cajan	Scaffold130790:92464-96825	2.17701
C. cajan	Scaffold130826:20147-27212	3.16377
C. cajan	Scaffold130875:295260-299796	0
C. cajan	Scaffold130980:6443-12503	2.56021
C. cajan	Scaffold130985:182380-187910	1.30672
C. cajan	Scaffold131139:6040-15745	0
C. cajan	Scaffold131232:103297-108294	0.281945
C. cajan	Scaffold131232:281894-287238	0
C. cajan	Scaffold131332:13484-24015	3.00269
C. cajan	Scaffold131374:117835-122872	0.733864
C. cajan	Scaffold131381:22384-29245	1.89648
C. cajan	Scaffold131543:64903-76076	3.60287
C. cajan	Scaffold131724:67318-82326	2.83326
C. cajan	Scaffold131724:116661-124165	2.40819
C. cajan	Scaffold131739:339906-344491	2.93616
C. cajan	Scaffold131778:189590-195077	1.90496
C. cajan	Scaffold131805:1313-11230	2.88734
C. cajan	Scaffold131879:243626-253446	2.778
C. cajan	Scaffold132022:115992-127244	2.76081
C. cajan	Scaffold132038:25892-36924	4.60664
C. cajan	Scaffold132070:3337-6378	6.87628
C. cajan	Scaffold132076:26150-30788	2.52152
C. cajan	Scaffold132102:337620-345038	0
C. cajan	Scaffold132105:40-9143	2.96043
C. cajan	Scaffold132139:43390-48627	2.47124
C. cajan	Scaffold132140:5391-9383	0
C. cajan	Scaffold132140:47181-56911	1.42279
C. cajan	Scaffold132147:60729-64218	4.4095
C. cajan	Scaffold132148:34808-39137	1.72825
C. cajan	Scaffold132184:28194-35279	3.76776
C. cajan	Scaffold132190:5346-9944	5.66584
C. cajan	Scaffold132212:62729-67276	1.08999
C. cajan	Scaffold132212:102613-106231	1.99763
C. cajan	Scaffold132228:155774-165680	1.80637
C. cajan	Scaffold132283:289856-298590	1.45855
C. cajan	Scaffold132283:410742-415891	5.57704
C. cajan	Scaffold132290:104664-106794	2.40819
C. cajan	Scaffold132292:147850-158325	2.87696
C. cajan	Scaffold132298:240936-248101	1.03027
C. cajan	Scaffold132310:117994-127792	5.70797
C. cajan	Scaffold132329:12091-22656	4.66153
C. cajan	Scaffold132359:28590-34224	4.19229
C. cajan	Scaffold132374:480245-482740	0.900381
C. cajan	Scaffold132374:512951-523958	1.4255
C. cajan	Scaffold132374:913287-919160	1.18962
C. cajan	Scaffold132375:226425-232420	2.97313
C. cajan	Scaffold132378:22025-26641	3.307
C. cajan	Scaffold132391:451890-457050	0.341233
C. cajan	Scaffold132418:312747-319803	5.05776
C. cajan	Scaffold132476:1238-5990	0.757186
C. cajan	Scaffold132487:6377-16287	3.92458
C. cajan	Scaffold132487:100135-105777	1.78218
C. cajan	Scaffold132510:7605-10831	2.71314
C. cajan	Scaffold132517:10745-20896	2.96995
C. cajan	Scaffold132534:35805-48342	3.58306
C. cajan	Scaffold132549:29814-35343	1.57148
C. cajan	Scaffold132579:30844-41046	2.75792
C. cajan	Scaffold132584:3242-8334	0.426887
C. cajan	Scaffold132589:9567-15053	4.48014
C. cajan	Scaffold132607:2929-8271	1.9438
C. cajan	Scaffold132607:45925-47527	0.19236
C. cajan	Scaffold132612:20422-29593	2.50107
C. cajan	Scaffold132628:180818-193452	1.49245
C. cajan	Scaffold132630:80584-90066	4.86348
C. cajan	Scaffold132665:63028-65510	0
C. cajan	Scaffold132675:203337-207982	2.85253
C. cajan	Scaffold132708:40353-45477	1.0253
C. cajan	Scaffold132713:12668-17654	0
C. cajan	Scaffold132724:51305-56555	1.61536
C. cajan	Scaffold132726:57415-65337	0.968728
C. cajan	Scaffold132743:3654-16538	0
C. cajan	Scaffold132748:29608-35371	1.88457
C. cajan	Scaffold132754:503-7659	0
C. cajan	Scaffold132798:1716-2988	1.86346
C. cajan	Scaffold132808:69775-73051	2.53257
C. cajan	Scaffold132808:169278-176202	1.69652
C. cajan	Scaffold132842:50688-55912	0
C. cajan	Scaffold132842:175293-189469	1.76562
C. cajan	Scaffold132846:37326-40291	0
C. cajan	Scaffold132923:42291-47171	0.650319
C. cajan	Scaffold132938:11875-14507	0.313735
C. cajan	Scaffold132955:75487-80677	0.314207
C. cajan	Scaffold132991:69120-78973	2.18689
C. cajan	Scaffold133004:1617-6791	1.44796
C. cajan	Scaffold133007:68000-81210	1.8383
C. cajan	Scaffold133007:86545-93474	3.16377
C. cajan	Scaffold133009:41611-46633	3.9999
C. cajan	Scaffold133013:3831-16420	NA
C. cajan	Scaffold133035:116136-121486	1.64087
C. cajan	Scaffold133066:318404-326579	1.80016
C. cajan	Scaffold133114:11262-13879	1.82785
C. cajan	Scaffold133114:83672-91818	3.14437
C. cajan	Scaffold133115:179867-182739	2.9497
C. cajan	Scaffold133119:22346-31342	2.11973
C. cajan	Scaffold133138:96158-102998	3.36789
C. cajan	Scaffold133195:217547-227991	2.92905
C. cajan	Scaffold133234:528870-533528	0
C. cajan	Scaffold133264:26318-34151	2.67487
C. cajan	Scaffold133274:257081-267155	0.65484
C. cajan	Scaffold133284:51924-62132	1.97109
C. cajan	Scaffold133294:26536-36825	2.65996
C. cajan	Scaffold133311:64352-77123	NA
C. cajan	Scaffold133322:98961-103699	1.91344
C. cajan	Scaffold133322:117577-122452	1.37156
C. cajan	Scaffold133349:73799-75672	5.14895
C. cajan	Scaffold133360:23431-33077	4.70747
C. cajan	Scaffold133368:47722-52883	2.22099
C. cajan	Scaffold133377:52271-54003	0
C. cajan	Scaffold133415:347050-352881	3.24268
C. cajan	Scaffold133415:534664-538181	0.383321
C. cajan	Scaffold133450:68044-74667	4.89576
C. cajan	Scaffold133454:12956-22758	0
C. cajan	Scaffold133565:43812-52651	4.21401
C. cajan	Scaffold133584:37952-43774	1.05049
C. cajan	Scaffold133587:5457-10674	1.80327
C. cajan	Scaffold133588:449023-455061	2.87916
C. cajan	Scaffold133618:105437-107998	3.94834
C. cajan	Scaffold133619:11218-17425	0.100697
C. cajan	Scaffold133623:1631-12790	3.09936
C. cajan	Scaffold133701:26215-31033	2.82014
C. cajan	Scaffold133722:296789-303742	1.7353
C. cajan	Scaffold133745:5725-11181	2.55606
C. cajan	Scaffold133762:146372-151543	2.49501
C. cajan	Scaffold133792:456-5015	4.5366
C. cajan	Scaffold133809:13306-15185	0.173227
C. cajan	Scaffold133836:40673-48481	0.995053
C. cajan	Scaffold133847:27599-32629	0.366466
C. cajan	Scaffold133903:380632-389080	3.19932
C. cajan	Scaffold133906:13664-18501	NA
C. cajan	Scaffold133927:4028-14056	3.01885
C. cajan	Scaffold133941:136605-145723	0.049832
C. cajan	Scaffold133959:294621-300268	7.46124
C. cajan	Scaffold133962:8252-13210	0.531723
C. cajan	Scaffold133998:771-5791	0.744026
C. cajan	Scaffold133998:55568-61272	0.560955
C. cajan	Scaffold134056:159271-164057	2.53528
C. cajan	Scaffold134092:2769-5887	1.89893
C. cajan	Scaffold134107:89970-94565	1.45534
C. cajan	Scaffold134122:58575-68240	1.67941
C. cajan	Scaffold134129:86707-91378	1.91345
C. cajan	Scaffold134153:1760-6304	0.978479
C. cajan	Scaffold134158:11355-23483	0.153838
C. cajan	Scaffold134180:19118-29206	0.177536
C. cajan	Scaffold134205:120645-125417	2.27986
C. cajan	Scaffold134207:127164-132004	6.52611
C. cajan	Scaffold134228:6433-11909	0.56315
C. cajan	Scaffold134247:60665-62419	1.03775
C. cajan	Scaffold134260:8008-12884	0
C. cajan	Scaffold134271:8953-15799	3.66194
C. cajan	Scaffold134355:5615-10110	2.72778
C. cajan	Scaffold134362:37698-47183	3.37967
C. cajan	Scaffold134395:38585-43401	1.26797
C. cajan	Scaffold134483:119987-127712	3.97694
C. cajan	Scaffold134491:83038-88984	2.36767
C. cajan	Scaffold134605:68894-72143	0
C. cajan	Scaffold134631:202318-207298	0.184892
C. cajan	Scaffold134672:176685-182414	3.87278
C. cajan	Scaffold134715:6693-16504	3.46854
C. cajan	Scaffold134732:150694-153126	4.14279
C. cajan	Scaffold134768:4574-14573	2.44832
C. cajan	Scaffold134937:1570-10960	5.24172
C. cajan	Scaffold134946:25817-30356	4.59445
C. cajan	Scaffold134980:47143-48776	2.73044
C. cajan	Scaffold134980:332971-334705	0
C. cajan	Scaffold134991:30290-40214	4.55006
C. cajan	Scaffold134993:224441-229967	1.97708
C. cajan	Scaffold135090:64709-66724	0.128392
C. cajan	Scaffold135093:2027-7051	0
C. cajan	Scaffold135136:54294-58227	2.66795
C. cajan	Scaffold135136:187138-197249	2.41444
C. cajan	Scaffold135148:11845-18734	2.64592
C. cajan	Scaffold135163:19606-22754	1.93699
C. cajan	Scaffold135178:33095-37515	0
C. cajan	Scaffold135209:25578-36370	2.10101
C. cajan	Scaffold135290:15476-19600	0.123718
C. cajan	Scaffold135360:7209-17007	4.92228
C. cajan	Scaffold135370:90953-96243	7.16863
C. cajan	Scaffold135370:123866-129975	3.06216
C. cajan	Scaffold135376:1746-6500	0.944014
C. cajan	Scaffold135423:103039-112752	4.97138
C. cajan	Scaffold135508:141516-146406	2.42899
C. cajan	Scaffold135520:166687-177067	4.02524
C. cajan	Scaffold135549:139103-144078	0
C. cajan	Scaffold135567:407529-420714	NA
C. cajan	Scaffold135567:487064-491437	1.6955
C. cajan	Scaffold135584:222156-232124	NA
C. cajan	Scaffold135625:121836-126928	0
C. cajan	Scaffold135673:26206-31463	3.54574
C. cajan	Scaffold135867:84848-99602	4.79751
C. cajan	Scaffold135867:128442-139103	3.10969
C. cajan	Scaffold135883:5572-12815	2.34878
C. cajan	Scaffold135923:3147-8311	2.45482
C. cajan	Scaffold135998:12592-18262	5.59808
C. cajan	Scaffold136139:23466-33591	0.125015
C. cajan	Scaffold136415:2305-10862	2.55154
C. cajan	Scaffold136490:22341-27502	0.307443
C. cajan	Scaffold136490:634661-637484	0
C. cajan	Scaffold136529:35230-39769	2.11149
C. cajan	Scaffold136578:24831-34682	3.20947
C. cajan	Scaffold136666:53794-60745	3.563
C. cajan	Scaffold136816:7035-12011	1.26356
C. cajan	Scaffold136835:4173-7250	0.327364
C. cajan	Scaffold136963:43900-49463	0
C. cajan	Scaffold136968:4798-7180	4.4725
C. cajan	Scaffold137234:5345-16044	4.07817
C. cajan	Scaffold137281:42320-48512	1.59986
C. cajan	Scaffold137281:76410-80671	1.7649
C. cajan	Scaffold137323:104565-113198	0.119331
C. cajan	Scaffold137454:2512-6511	0.274365
C. cajan	Scaffold137518:51219-53676	1.18396
C. cajan	Scaffold137629:134638-141504	6.00347
C. cajan	Scaffold137665:138104-149075	3.72216
C. cajan	Scaffold137793:65741-70394	0.247739
C. cajan	Scaffold137818:45702-57221	NA
C. cajan	Scaffold137859:65028-74797	1.70534
C. cajan	Scaffold137859:124807-127474	4.44712
C. cajan	Scaffold137930:664006-667545	2.06069
M. sativa	Chr1:295889-299106	0.293543
M. sativa	Chr1:683393-690195	0
M. sativa	Chr1:759324-764559	0.345338
M. sativa	Chr1:1046196-1054053	0.336401
M. sativa	Chr1:1094372-1099238	0.361988
M. sativa	Chr1:1296395-1300911	0
M. sativa	Chr1:1356919-1363354	0
M. sativa	Chr1:1595833-1601293	0.101411
M. sativa	Chr1:1777223-1783630	0
M. sativa	Chr1:2054136-2060277	0
M. sativa	Chr1:2106771-2110548	0.827379
M. sativa	Chr1:2235910-2242797	0.400541
M. sativa	Chr1:2437917-2449879	0.252469
M. sativa	Chr1:2546467-2552658	1.15306
M. sativa	Chr1:2560307-2565167	0
M. sativa	Chr1:2664066-2667746	0.391763
M. sativa	Chr1:3497399-3510028	0.142478
M. sativa	Chr1:3798154-3800697	1.55702
M. sativa	Chr1:3893555-3898896	0.047136
M. sativa	Chr1:4413641-4419981	1.02048
M. sativa	Chr1:4474966-4486721	0.143091
M. sativa	Chr1:5030509-5038450	0.236661
M. sativa	Chr1:5147868-5155819	0.058872
M. sativa	Chr1:5175862-5181517	0.06533
M. sativa	Chr1:6199920-6205222	0.126575
M. sativa	Chr1:6419501-6431583	0.194581
M. sativa	Chr1:6576986-6583401	0
M. sativa	Chr1:6627060-6631760	0
M. sativa	Chr1:6833146-6835714	0
M. sativa	Chr1:6951027-6957267	0.996659
M. sativa	Chr1:7537950-7539851	0.691286
M. sativa	Chr1:7629580-7633522	1.50914
M. sativa	Chr1:7859642-7864068	0
M. sativa	Chr1:8191745-8196388	0.032259
M. sativa	Chr1:8205485-8213392	0.1076
M. sativa	Chr1:8267355-8270035	0.452555
M. sativa	Chr1:8565448-8570325	0.334826
M. sativa	Chr1:8977701-8984443	0
M. sativa	Chr1:9015524-9020434	0.987521
M. sativa	Chr1:9321220-9333821	0.547651
M. sativa	Chr1:9362108-9366590	0
M. sativa	Chr1:9442297-9453604	0.191839
M. sativa	Chr1:9547059-9552021	0
M. sativa	Chr1:9769896-9775666	0
M. sativa	Chr1:10555733-10560272	0
M. sativa	Chr1:10566342-10578440	0.195915
M. sativa	Chr1:10956144-10960528	0
M. sativa	Chr1:11425253-11434071	0.137144
M. sativa	Chr1:11736021-11749360	0.609905
M. sativa	Chr1:11914913-11920046	0
M. sativa	Chr1:11984098-11990970	0
M. sativa	Chr1:12016816-12020274	0.724579
M. sativa	Chr1:12201460-12207986	1.0499
M. sativa	Chr1:12221287-12229861	0.245527
M. sativa	Chr1:12449165-12452614	0
M. sativa	Chr1:12682663-12688806	0.054971
M. sativa	Chr1:12864595-12877909	0.504487
M. sativa	Chr1:12974444-12979752	0.183002
M. sativa	Chr1:13226773-13228225	0
M. sativa	Chr1:13231210-13234992	0.71909
M. sativa	Chr1:13383026-13395800	0.145876
M. sativa	Chr1:13407385-13411369	0
M. sativa	Chr1:13444024-13457369	0.064602
M. sativa	Chr1:13613749-13626522	0.243665
M. sativa	Chr1:13706258-13709111	0.416895
M. sativa	Chr1:13732859-13737421	0.576799
M. sativa	Chr1:13769573-13774060	0.480318
M. sativa	Chr1:13930482-13947166	0.018676
M. sativa	Chr1:14049463-14052287	0.100134
M. sativa	Chr1:14164318-14168180	0.183942
M. sativa	Chr1:14171518-14179862	1.56707
M. sativa	Chr1:14454690-14459425	0.927861
M. sativa	Chr1:15165793-15170764	0
M. sativa	Chr1:15265958-15268743	0.496257
M. sativa	Chr1:15303043-15313138	0
M. sativa	Chr1:15320170-15327831	0.033419
M. sativa	Chr1:15491609-15494096	0.954484
M. sativa	Chr1:15587733-15591075	0.815531
M. sativa	Chr1:15643177-15646096	0.420597
M. sativa	Chr1:16089067-16101068	0.070935
M. sativa	Chr1:16151420-16160794	0
M. sativa	Chr1:16182168-16194128	0.151969
M. sativa	Chr1:16294760-16299921	0
M. sativa	Chr1:16328630-16331312	0
M. sativa	Chr1:16350292-16356382	0.165088
M. sativa	Chr1:16463240-16464988	0
M. sativa	Chr1:16687889-16692000	0.639641
M. sativa	Chr1:17143830-17145750	2.28909
M. sativa	Chr1:17242052-17244590	0
M. sativa	Chr1:17492499-17508688	0.038364
M. sativa	Chr1:17544051-17550675	1.00611
M. sativa	Chr1:17676862-17683875	0.413799
M. sativa	Chr1:17981408-17988169	0
M. sativa	Chr1:18070804-18073535	0.396095
M. sativa	Chr1:18134064-18138700	0.170748
M. sativa	Chr1:18161124-18165720	0.172808
M. sativa	Chr1:18210806-18223459	0.39069
M. sativa	Chr1:18925853-18935004	0.32806
M. sativa	Chr1:19029818-19038419	0.788585
M. sativa	Chr1:19057936-19064383	0.045835
M. sativa	Chr1:19122003-19126975	0
M. sativa	Chr1:19130296-19133292	0.904155
M. sativa	Chr1:19412926-19417517	0.358339
M. sativa	Chr1:19514212-19516830	0.414489
M. sativa	Chr1:19679483-19685272	0.187478
M. sativa	Chr1:19826379-19832717	0
M. sativa	Chr1:20041880-20046903	1.12191
M. sativa	Chr1:20356016-20363915	0.178577
M. sativa	Chr1:20494264-20497079	0.303083
M. sativa	Chr1:20629564-20637244	1.17955
M. sativa	Chr1:20669980-20673272	0
M. sativa	Chr1:20712589-20721853	0.097074
M. sativa	Chr1:20846357-20855421	0
M. sativa	Chr1:20899535-20908166	0
M. sativa	Chr1:20957825-20965749	0.41519
M. sativa	Chr1:21054585-21063311	1.34444
M. sativa	Chr1:21089433-21094298	0
M. sativa	Chr1:21241100-21252580	0.040256
M. sativa	Chr1:21615985-21620250	0
M. sativa	Chr1:21718218-21723665	0
M. sativa	Chr1:21761611-21768120	0.175796
M. sativa	Chr1:21996445-22005690	0.330626
M. sativa	Chr1:22200253-22202953	0
M. sativa	Chr1:22306823-22312567	0.065569
M. sativa	Chr1:22395456-22400243	0.211434
M. sativa	Chr1:22829847-22831762	1.12783
M. sativa	Chr1:22985682-23000083	0.028625
M. sativa	Chr1:23024505-23031794	0
M. sativa	Chr1:23171196-23176867	0.130738
M. sativa	Chr1:23566311-23571702	0
M. sativa	Chr1:23699982-23706087	0.065211
M. sativa	Chr1:23754993-23760481	0.861033
M. sativa	Chr1:23853602-23859215	0.06533
M. sativa	Chr1:23898759-23905088	0.023362
M. sativa	Chr1:23987599-24002738	0.24187
M. sativa	Chr1:24025392-24037290	0.464834
M. sativa	Chr1:24437458-24451514	0.692149
M. sativa	Chr1:24575662-24587222	0.223675
M. sativa	Chr1:24695325-24700470	0.028973
M. sativa	Chr1:24776651-24787601	0
M. sativa	Chr1:25021230-25033331	0.510796
M. sativa	Chr1:25051002-25058339	1.02048
M. sativa	Chr1:25142255-25154238	1.04894
M. sativa	Chr1:25156465-25162997	0.065329
M. sativa	Chr1:25197427-25205393	0.295472
M. sativa	Chr1:25421772-25426560	0.342045
M. sativa	Chr1:25578700-25595805	0.020164
M. sativa	Chr1:25780896-25789586	0.759009
M. sativa	Chr1:26186670-26198567	0
M. sativa	Chr1:26225779-26234633	1.02585
M. sativa	Chr1:26315376-26321475	1.06307
M. sativa	Chr1:26367425-26372160	0.501847
M. sativa	Chr1:26398648-26407217	1.46675
M. sativa	Chr1:26531870-26543152	0.567873
M. sativa	Chr1:26897494-26902335	0
M. sativa	Chr1:26979148-26986661	0.295496
M. sativa	Chr1:27038599-27043096	0
M. sativa	Chr1:27100024-27114141	0
M. sativa	Chr1:27306840-27314793	0.533513
M. sativa	Chr1:27624346-27632295	0.709579
M. sativa	Chr1:27745018-27752451	1.61125
M. sativa	Chr1:27861538-27864110	0.992981
M. sativa	Chr1:27931687-27936375	1.78771
M. sativa	Chr1:27941317-27950204	0.103652
M. sativa	Chr1:28044063-28048248	0.373318
M. sativa	Chr1:28285142-28293957	1.58205
M. sativa	Chr1:28765994-28773531	0.033294
M. sativa	Chr1:28879644-28882590	0
M. sativa	Chr1:29008942-29025321	0
M. sativa	Chr1:29095439-29102315	0
M. sativa	Chr1:29202329-29214861	0.653335
M. sativa	Chr1:29354858-29367147	0.299272
M. sativa	Chr1:29423956-29428113	0.209872
M. sativa	Chr1:29707036-29719008	0.050327
M. sativa	Chr1:29755918-29770658	1.24585
M. sativa	Chr1:29824313-29828465	1.53352
M. sativa	Chr1:29904622-29914510	NA
M. sativa	Chr1:30773496-30785458	0.152186
M. sativa	Chr1:30909476-30913953	0
M. sativa	Chr1:30925435-30941838	0.257232
M. sativa	Chr1:31745726-31754492	0.170007
M. sativa	Chr1:31926874-31937008	2.9171
M. sativa	Chr1:32103626-32109291	0.247046
M. sativa	Chr1:32454531-32461209	2.62698
M. sativa	Chr1:32607984-32621391	0.111728
M. sativa	Chr1:32798584-32803406	0.420256
M. sativa	Chr1:32861637-32870700	0.206457
M. sativa	Chr1:32906635-32916773	0.399428
M. sativa	Chr1:32923178-32934445	0.145869
M. sativa	Chr1:33068293-33080356	0.147073
M. sativa	Chr1:33137464-33142132	2.1759
M. sativa	Chr1:33208567-33213618	0.349578
M. sativa	Chr1:33262564-33278606	0.116486
M. sativa	Chr1:33447763-33451220	1.46472
M. sativa	Chr1:33466391-33472950	0.847001
M. sativa	Chr1:33483893-33500530	0.30436
M. sativa	Chr1:33569573-33577988	0.028218
M. sativa	Chr1:33801975-33811115	0.461093
M. sativa	Chr1:34187921-34195189	0
M. sativa	Chr1:34225277-34233226	1.38335
M. sativa	Chr1:34270186-34279298	0.684081
M. sativa	Chr1:34299952-34304915	0.371387
M. sativa	Chr1:34420801-34425992	0
M. sativa	Chr1:34566312-34573266	0.306346
M. sativa	Chr1:34736777-34742503	0.54509
M. sativa	Chr1:34975892-34987413	NA
M. sativa	Chr1:35591222-35599880	0
M. sativa	Chr1:35848785-35854195	0.06527
M. sativa	Chr1:35994070-36004195	0.047865
M. sativa	Chr1:36318790-36330445	0.200315
M. sativa	Chr1:36719785-36730019	0
M. sativa	Chr1:37463183-37466632	0
M. sativa	Chr1:37581776-37589396	2.82943
M. sativa	Chr1:37591006-37598880	2.38544
M. sativa	Chr1:37735835-37749856	0.682417
M. sativa	Chr1:37834357-37847806	0.043399
M. sativa	Chr1:38075279-38090388	0.054181
M. sativa	Chr1:38098537-38100058	0.775723
M. sativa	Chr1:38122617-38139687	0.112364
M. sativa	Chr1:38180096-38185697	1.05399
M. sativa	Chr1:38220813-38230206	0.062362
M. sativa	Chr1:38249238-38254921	0.088036
M. sativa	Chr1:38843980-38854089	0.438201
M. sativa	Chr1:38979683-38989399	0.083344
M. sativa	Chr1:39135235-39142938	0.516103
M. sativa	Chr1:39152720-39161211	1.08999
M. sativa	Chr1:39884799-39893351	0.198085
M. sativa	Chr1:39942766-39947251	1.96789
M. sativa	Chr1:39962854-39968705	0.52938
M. sativa	Chr1:40066558-40074519	0.832191
M. sativa	Chr1:40078524-40083144	0.175365
M. sativa	Chr1:40101729-40109264	1.1742
M. sativa	Chr1:40144809-40152779	0.117898
M. sativa	Chr1:40341968-40360790	0.3688
M. sativa	Chr1:40373929-40378630	4.56949
M. sativa	Chr1:40492910-40501818	4.18311
M. sativa	Chr1:40638052-40652871	1.47926
M. sativa	Chr1:40992590-41000432	NA
M. sativa	Chr1:41055692-41064228	0.977059
M. sativa	Chr1:41104866-41111098	0.173647
M. sativa	Chr1:41117479-41123143	0.87391
M. sativa	Chr1:41638520-41644055	1.45733
M. sativa	Chr1:41933892-41945941	NA
M. sativa	Chr1:41966913-41975293	0.496612
M. sativa	Chr1:41999308-42008467	0.262291
M. sativa	Chr1:42050847-42058781	0.892092
M. sativa	Chr1:42083227-42089980	0.978243
M. sativa	Chr1:42233457-42239318	0.164079
M. sativa	Chr1:42341352-42352785	0
M. sativa	Chr1:42490701-42503485	0.480485
M. sativa	Chr1:42635815-42646522	1.99259
M. sativa	Chr1:42655654-42665274	0.217163
M. sativa	Chr1:42677481-42680023	0
M. sativa	Chr1:42888158-42895145	0.546202
M. sativa	Chr1:43029765-43037651	0
M. sativa	Chr1:43293527-43300490	1.738
M. sativa	Chr1:43361640-43370390	0.108662
M. sativa	Chr1:43393988-43404670	0.21436
M. sativa	Chr1:43494377-43499897	0.061245
M. sativa	Chr1:43520219-43527296	0.711946
M. sativa	Chr1:43661017-43666849	1.38525
M. sativa	Chr1:43702384-43709446	0.602112
M. sativa	Chr1:43724262-43726820	0.416895
M. sativa	Chr1:43758408-43763605	0.62475
M. sativa	Chr1:43776594-43781753	0.311448
M. sativa	Chr1:43793238-43800445	0.423618
M. sativa	Chr1:43930976-43939331	0.249465
M. sativa	Chr1:44089439-44090961	1.94466
M. sativa	Chr1:44334202-44340370	0.492632
M. sativa	Chr1:44655493-44664639	0.771659
M. sativa	Chr1:44731393-44738929	1.06527
M. sativa	Chr1:44952199-44957116	0.62747
M. sativa	Chr1:45009598-45017506	1.44427
M. sativa	Chr1:45104755-45115080	0
M. sativa	Chr1:45217179-45219792	0
M. sativa	Chr1:45279610-45282225	0.416895
M. sativa	Chr1:45365974-45377838	0
M. sativa	Chr1:45404280-45410138	0.125347
M. sativa	Chr1:45526014-45531344	0.926107
M. sativa	Chr1:45791853-45800669	1.08499
M. sativa	Chr1:46011033-46019559	0.149435
M. sativa	Chr1:46032993-46039484	0.790744
M. sativa	Chr1:46158928-46166870	0.118389
M. sativa	Chr1:46380920-46386616	0.200174
M. sativa	Chr1:46520375-46522886	0
M. sativa	Chr1:47139963-47148658	0
M. sativa	Chr1:47252553-47257175	0
M. sativa	Chr1:47300935-47308078	NA
M. sativa	Chr1:47798362-47801277	0.16076
M. sativa	Chr1:48201437-48212128	0.020045
M. sativa	Chr1:49327298-49330256	NA
M. sativa	Chr1:49330572-49337656	0
M. sativa	Chr1:49867755-49875337	0.428158
M. sativa	Chr1:49994011-50003983	0.043624
M. sativa	Chr1:51324616-51331585	0.301214
M. sativa	Chr1:51571027-51581458	0.179093
M. sativa	Chr1:51710948-51716423	0.255296
M. sativa	Chr1:52345357-52350489	0.565418
M. sativa	Chr1:52462394-52467762	0.264709
M. sativa	Chr1:53012464-53021632	0.196776
M. sativa	Chr1:53104998-53112759	1.4286
M. sativa	Chr1:53157788-53166929	NA
M. sativa	Chr1:53186852-53191991	2.01221
M. sativa	Chr1:53458344-53470374	0.458531
M. sativa	Chr1:53638607-53645273	0.360762
M. sativa	Chr1:53730277-53733154	0
M. sativa	Chr1:54393361-54404707	0.188126
M. sativa	Chr1:54914404-54918183	0.555173
M. sativa	Chr1:55204751-55210403	0.195867
M. sativa	Chr1:55333757-55341184	0.262871
M. sativa	Chr1:55665770-55671882	1.35519
M. sativa	Chr1:55836212-55848224	NA
M. sativa	Chr1:56052053-56057891	0.263254
M. sativa	Chr1:56221873-56226593	0.05566
M. sativa	Chr1:56256181-56268099	0.257179
M. sativa	Chr1:56437598-56443553	3.31491
M. sativa	Chr1:56530423-56537676	1.50212
M. sativa	Chr1:56699104-56709224	0.126649
M. sativa	Chr1:56760678-56771902	0
M. sativa	Chr1:56942427-56956514	0
M. sativa	Chr1:57138442-57140268	0.56315
M. sativa	Chr1:57198902-57201934	0.595271
M. sativa	Chr1:57425421-57433403	0
M. sativa	Chr1:57550946-57557057	0.448987
M. sativa	Chr1:57844545-57845886	1.00839
M. sativa	Chr1:57947287-57953337	0.450429
M. sativa	Chr1:57981271-57993199	0.150271
M. sativa	Chr1:58313796-58322907	0.414148
M. sativa	Chr1:58617710-58633937	0
M. sativa	Chr1:58799616-58805673	0.164082
M. sativa	Chr1:59362204-59374252	0.147383
M. sativa	Chr1:59954948-59966969	0
M. sativa	Chr1:60061114-60067475	0
M. sativa	Chr1:60340154-60344427	1.98965
M. sativa	Chr1:60835718-60847742	0.049869
M. sativa	Chr1:60878599-60883590	0.790745
M. sativa	Chr1:61134457-61140456	0.748674
M. sativa	Chr1:61766190-61771678	0
M. sativa	Chr1:61784382-61793013	0.658763
M. sativa	Chr1:61822636-61828287	0.655701
M. sativa	Chr1:61857740-61866868	0.856373
M. sativa	Chr1:61876670-61889115	0
M. sativa	Chr1:62045861-62049934	0
M. sativa	Chr1:62792973-62800430	0.068333
M. sativa	Chr1:62973671-62989863	0.095273
M. sativa	Chr1:63286095-63294377	0.100886
M. sativa	Chr1:63485377-63497262	0.104302
M. sativa	Chr1:63560577-63565295	2.01037
M. sativa	Chr1:63578210-63590084	0
M. sativa	Chr1:63591962-63599879	0
M. sativa	Chr1:63645030-63650023	0
M. sativa	Chr1:63745581-63759645	0.111554
M. sativa	Chr1:63820123-63826056	0
M. sativa	Chr1:63880612-63883567	0.405059
M. sativa	Chr1:63902159-63907984	0.121713
M. sativa	Chr1:63986695-63992269	0.065509
M. sativa	Chr1:64421386-64426697	0.113099
M. sativa	Chr1:64694675-64707295	0
M. sativa	Chr1:64864811-64871527	0.592632
M. sativa	Chr1:64885513-64891895	0.400541
M. sativa	Chr1:64978460-64984029	NA
M. sativa	Chr1:65207681-65214394	0.103999
M. sativa	Chr1:65227659-65240330	0.589927
M. sativa	Chr1:65416841-65421997	0
M. sativa	Chr1:65423372-65425274	0.240242
M. sativa	Chr1:65576662-65590903	0.386193
M. sativa	Chr1:65870856-65876918	0.024458
M. sativa	Chr1:65882030-65894087	0.049696
M. sativa	Chr1:65901800-65907605	0.122548
M. sativa	Chr1:65956354-65961065	1.33933
M. sativa	Chr1:65966430-65982692	0.113623
M. sativa	Chr1:66035858-66047975	0.099994
M. sativa	Chr1:66102561-66107842	0.105071
M. sativa	Chr1:66167552-66171568	0.091416
M. sativa	Chr1:66257053-66262878	0.125898
M. sativa	Chr1:66544415-66547023	0.257556
M. sativa	Chr1:66596636-66599476	0.837047
M. sativa	Chr1:67002657-67020841	0.039986
M. sativa	Chr1:67631222-67637383	0.395735
M. sativa	Chr1:67715551-67720659	0.77572
M. sativa	Chr1:67829197-67835259	0.024418
M. sativa	Chr1:68398288-68406674	0.02779
M. sativa	Chr1:68538405-68544421	0.056185
M. sativa	Chr1:68646046-68652410	0.334832
M. sativa	Chr1:69440410-69445807	1.06404
M. sativa	Chr1:69528302-69540327	0.049594
M. sativa	Chr1:69657719-69669749	0.196858
M. sativa	Chr1:70036144-70045768	0.249891
M. sativa	Chr1:70153700-70158666	0.354797
M. sativa	Chr1:70178529-70191552	1.36383
M. sativa	Chr1:70736892-70752469	0.040179
M. sativa	Chr1:70763150-70768017	0.726403
M. sativa	Chr1:70859347-70864737	0.068459
M. sativa	Chr1:70958371-70963703	NA
M. sativa	Chr1:71080094-71083630	0.54389
M. sativa	Chr1:71261937-71280206	0.079244
M. sativa	Chr1:71430785-71437106	0.167928
M. sativa	Chr1:71469220-71472670	1.00776
M. sativa	Chr1:72209775-72212748	1.13597
M. sativa	Chr1:72215134-72221791	0.048844
M. sativa	Chr1:72323512-72326463	0.843256
M. sativa	Chr1:72907791-72919668	0.12106
M. sativa	Chr1:73013627-73026090	0.135876
M. sativa	Chr1:73046125-73058073	0.050467
M. sativa	Chr1:73110954-73116636	0.264227
M. sativa	Chr1:73196981-73200445	1.65893
M. sativa	Chr1:73284162-73289221	0.501847
M. sativa	Chr1:73773197-73789367	0.09891
M. sativa	Chr1:74092104-74096899	0.346171
M. sativa	Chr1:74263998-74276946	0
M. sativa	Chr1:74497322-74509263	0.44737
M. sativa	Chr1:74516916-74524838	0.215209
M. sativa	Chr1:74694630-74699558	0
M. sativa	Chr1:74965648-74969872	0.540974
M. sativa	Chr1:74972635-74981406	0.124688
M. sativa	Chr1:75197153-75202894	0.025876
M. sativa	Chr1:75245816-75257968	1.54433
M. sativa	Chr1:75296203-75299442	0
M. sativa	Chr1:76044610-76056744	0.048579
M. sativa	Chr1:76148493-76160480	0.40885
M. sativa	Chr1:76331456-76336468	0.478336
M. sativa	Chr1:76496290-76501681	0.034204
M. sativa	Chr1:76597962-76603923	0.587265
M. sativa	Chr1:76629765-76632632	1.4152
M. sativa	Chr1:76923031-76926331	0.270229
M. sativa	Chr1:77031252-77035303	0
M. sativa	Chr1:77038323-77043324	0.361988
M. sativa	Chr1:77066164-77072523	0.521399
M. sativa	Chr1:77966333-77977751	0.526843
M. sativa	Chr1:78156142-78159927	0
M. sativa	Chr1:78403786-78412721	0.361812
M. sativa	Chr1:78461078-78471105	0.111311
M. sativa	Chr1:78586618-78595584	0.162579
M. sativa	Chr1:78761854-78764324	0.462845
M. sativa	Chr1:78769513-78774061	0
M. sativa	Chr1:79172485-79176873	0
M. sativa	Chr1:79350492-79353099	0
M. sativa	Chr1:79378880-79384489	0
M. sativa	Chr1:80141459-80153347	0.20274
M. sativa	Chr1:80323799-80327253	0.090381
M. sativa	Chr1:80354625-80364604	0.399428
M. sativa	Chr1:81171754-81174725	0.099994
M. sativa	Chr1:81684420-81690093	0.67172
M. sativa	Chr1:82365514-82374084	0.251738
M. sativa	Chr1:82427902-82435837	0.058919
M. sativa	Chr1:82544984-82561567	0
M. sativa	Chr1:82605877-82610395	0.593617
M. sativa	Chr1:82694076-82698684	0
M. sativa	Chr1:82909130-82912070	0.090725
M. sativa	Chr1:82940719-82946196	0.130858
M. sativa	Chr1:83038229-83045876	0.19542
M. sativa	Chr1:83397919-83404781	0.588705
M. sativa	Chr1:83458469-83465889	1.43942
M. sativa	Chr1:83476980-83481954	0
M. sativa	Chr1:83489344-83507262	0.213651
M. sativa	Chr1:83650472-83657263	0.104077
M. sativa	Chr1:83977416-83985106	0.536138
M. sativa	Chr1:84158233-84161564	0
M. sativa	Chr1:84171828-84177081	NA
M. sativa	Chr1:84298332-84308051	0
M. sativa	Chr1:84986049-84991712	0.911915
M. sativa	Chr1:85113419-85119044	0
M. sativa	Chr1:85173201-85182121	0.29583
M. sativa	Chr1:85999302-86011441	0.047993
M. sativa	Chr1:86026480-86032363	0
M. sativa	Chr1:86057934-86070234	0.733864
M. sativa	Chr1:86121491-86126333	0.678105
M. sativa	Chr1:86505346-86513362	0.771687
M. sativa	Chr1:86646134-86654556	0.049183
M. sativa	Chr1:86748068-86751697	1.35456
M. sativa	Chr1:86860709-86873878	1.30332
M. sativa	Chr1:87147582-87151043	0.180675
M. sativa	Chr1:87163648-87168480	0.314207
M. sativa	Chr1:87241236-87253183	0
M. sativa	Chr1:87308535-87311319	0
M. sativa	Chr1:87530260-87542333	0.0993
M. sativa	Chr1:87649471-87658392	0.048074
M. sativa	Chr1:88431689-88439319	0.159326
M. sativa	Chr1:88643593-88651418	0.29475
M. sativa	Chr1:88694108-88700445	0.330938
M. sativa	Chr1:88968857-88975064	0
M. sativa	Chr1:89730593-89733567	0.090719
M. sativa	Chr1:89812962-89824991	NA
M. sativa	Chr1:89907538-89919841	0
M. sativa	Chr1:90147722-90156884	0.330491
M. sativa	Chr1:90465989-90471129	1.10746
M. sativa	Chr1:90610372-90612184	1.13679
M. sativa	Chr1:90673960-90686915	0.048611
M. sativa	Chr1:90795912-90800966	0
M. sativa	Chr1:90930978-90936884	0.121725
M. sativa	Chr1:90938513-90943981	0.048548
M. sativa	Chr1:91050792-91053622	0.209055
M. sativa	Chr1:91304048-91308589	0.295966
M. sativa	Chr1:91310832-91316869	0
M. sativa	Chr1:91422021-91425905	1.1338
M. sativa	Chr1:91521316-91533254	0
M. sativa	Chr1:91641773-91653842	0
M. sativa	Chr1:91774480-91778235	0
M. sativa	Chr1:92074962-92081673	0.055313
M. sativa	Chr1:92093625-92098794	0.141074
M. sativa	Chr1:92514939-92521501	0
M. sativa	Chr1:92556323-92560761	0
M. sativa	Chr1:92675446-92677944	0.421807
M. sativa	Chr1:92862305-92869148	0.354788
M. sativa	Chr1:92895630-92898190	0.10243
M. sativa	Chr1:93163138-93170242	0.84482
M. sativa	Chr1:93231373-93234712	0
M. sativa	Chr1:93314263-93319231	0.30352
M. sativa	Chr1:93360233-93365654	0.103166
M. sativa	Chr1:93433300-93439371	0.167147
M. sativa	Chr1:93829311-93832041	0
M. sativa	Chr1:94067278-94078794	0.356052
M. sativa	Chr1:94507082-94516163	0.098175
M. sativa	Chr1:94572690-94583002	0.415809
M. sativa	Chr1:94727921-94739975	0.147573
M. sativa	Chr1:94962069-94971816	0.943194
M. sativa	Chr1:94997567-95008956	0
M. sativa	Chr1:95338616-95350586	0.303093
M. sativa	Chr1:95471598-95482996	0.289252
M. sativa	Chr1:95795996-95801517	0.741478
M. sativa	Chr1:96184014-96192978	0.032508
M. sativa	Chr1:96229441-96235378	1.07363
M. sativa	Chr1:96727556-96729031	0
M. sativa	Chr1:97077358-97081906	0
M. sativa	Chr1:97267814-97274673	0.35986
M. sativa	Chr1:97776721-97779695	0.29971
M. sativa	Chr1:97832168-97837324	0.210488
M. sativa	Chr1:97957935-97964999	0.180232
M. sativa	Chr1:98217693-98226327	0.664245
M. sativa	Chr1:99674344-99687949	0.237829
M. sativa	Chr1:99712400-99715265	0.419328
M. sativa	Chr1:99882294-99886988	0.511195
M. sativa	Chr1:100288225-100293703	0
M. sativa	Chr1:100328821-100335465	0
M. sativa	Chr1:100398864-100401715	0
M. sativa	Chr1:100443353-100450033	0.060564
M. sativa	Chr1:100761067-100766412	NA
M. sativa	Chr1:100837160-100844999	0.989276
M. sativa	Chr1:100849022-100853745	0.503604
M. sativa	Chr1:100867188-100875995	0
M. sativa	Chr1:101129771-101133531	0
M. sativa	Chr1:101175972-101187471	0.157339
M. sativa	Chr1:101194343-101200155	0
M. sativa	Chr1:101681481-101685257	0
M. sativa	Chr1:101805298-101808316	0.296374
M. sativa	Chr1:102017993-102019397	0
M. sativa	Chr1:102161435-102166486	NA
M. sativa	Chr2:632353-635092	0.478298
M. sativa	Chr2:639500-647686	1.26237
M. sativa	Chr2:969290-981378	0.248775
M. sativa	Chr2:1015072-1020900	0.165215
M. sativa	Chr2:1101723-1107076	0.11125
M. sativa	Chr2:1630578-1637100	0.336401
M. sativa	Chr2:2379876-2383549	0.088584
M. sativa	Chr2:2399272-2413350	0
M. sativa	Chr2:2652261-2664991	0.145871
M. sativa	Chr2:3321422-3323790	0
M. sativa	Chr2:3371668-3377194	0.29395
M. sativa	Chr2:3683968-3692827	0.090112
M. sativa	Chr2:3733928-3736143	1.7902
M. sativa	Chr2:3769629-3772334	0
M. sativa	Chr2:3976357-3982050	0.108331
M. sativa	Chr2:5097624-5103465	0.06242
M. sativa	Chr2:5617945-5620598	0.416895
M. sativa	Chr2:5711473-5727966	0
M. sativa	Chr2:5915853-5917635	4.03396
M. sativa	Chr2:5959075-5962030	0.089926
M. sativa	Chr2:6028826-6040207	0.062746
M. sativa	Chr2:6210027-6214998	0.67172
M. sativa	Chr2:6261142-6273030	0.493618
M. sativa	Chr2:6822528-6827747	0
M. sativa	Chr2:7068218-7073692	0.527024
M. sativa	Chr2:7606168-7611301	0
M. sativa	Chr2:7664370-7673707	0.173329
M. sativa	Chr2:7954128-7959086	0
M. sativa	Chr2:8414889-8421147	0.122108
M. sativa	Chr2:8432795-8440161	0.354797
M. sativa	Chr2:8552438-8561599	0.394995
M. sativa	Chr2:8671254-8684039	0.24187
M. sativa	Chr2:8792851-8795880	2.21883
M. sativa	Chr2:10243598-10249684	0.221257
M. sativa	Chr2:10736764-10750145	0
M. sativa	Chr2:11034257-11041826	0.039987
M. sativa	Chr2:11205592-11210808	0.361986
M. sativa	Chr2:11533600-11542387	1.18081
M. sativa	Chr2:11600555-11605781	0.452862
M. sativa	Chr2:11708056-11710514	0.199887
M. sativa	Chr2:11829244-11834005	0
M. sativa	Chr2:11951751-11964412	0.292941
M. sativa	Chr2:12324649-12327146	1.33933
M. sativa	Chr2:12353542-12358219	1.56092
M. sativa	Chr2:12791518-12794744	0.678099
M. sativa	Chr2:12900552-12911905	0.232046
M. sativa	Chr2:13230373-13233871	0
M. sativa	Chr2:13638817-13649286	1.04845
M. sativa	Chr2:14719333-14722584	0.663452
M. sativa	Chr2:14735158-14741295	0.306461
M. sativa	Chr2:14762084-14768243	0.151542
M. sativa	Chr2:14777418-14788874	0
M. sativa	Chr2:15125529-15130237	0
M. sativa	Chr2:15428657-15441044	0.194585
M. sativa	Chr2:15558445-15560472	0
M. sativa	Chr2:15608017-15619977	0.458207
M. sativa	Chr2:15762069-15768226	0.17115
M. sativa	Chr2:15799396-15804439	0
M. sativa	Chr2:15808785-15815908	0.111721
M. sativa	Chr2:15916290-15922446	0.75562
M. sativa	Chr2:15984508-15987743	0
M. sativa	Chr2:16313964-16316909	0.410326
M. sativa	Chr2:16457367-16464973	0.160868
M. sativa	Chr2:16510186-16519152	0.449551
M. sativa	Chr2:16547494-16552513	1.42627
M. sativa	Chr2:16981170-16987043	0
M. sativa	Chr2:17105521-17112088	0
M. sativa	Chr2:17214310-17217422	0.098482
M. sativa	Chr2:17257777-17270805	0.242847
M. sativa	Chr2:17475084-17478177	0.302661
M. sativa	Chr2:17762109-17763522	0.279745
M. sativa	Chr2:18309127-18322127	0.242354
M. sativa	Chr2:18515617-18520951	0.156879
M. sativa	Chr2:18522510-18527486	1.55722
M. sativa	Chr2:18704225-18709282	0.554419
M. sativa	Chr2:19204841-19209141	0.467037
M. sativa	Chr2:19804778-19810161	0.065033
M. sativa	Chr2:19837829-19844309	0.151862
M. sativa	Chr2:19954061-19959536	0.302657
M. sativa	Chr2:19959579-19965610	0
M. sativa	Chr2:19993995-19995556	1.48559
M. sativa	Chr2:20093561-20099504	1.49394
M. sativa	Chr2:20877162-20882156	0
M. sativa	Chr2:21117073-21121496	NA
M. sativa	Chr2:21300163-21306144	2.15401
M. sativa	Chr2:21800922-21805256	0.206243
M. sativa	Chr2:21833355-21841670	0
M. sativa	Chr2:21901280-21902896	0.203313
M. sativa	Chr2:21924308-21929693	0.394995
M. sativa	Chr2:21956726-21963716	0.337179
M. sativa	Chr2:22225251-22241182	0.101735
M. sativa	Chr2:22298133-22302698	0.410892
M. sativa	Chr2:22331129-22336142	0.678105
M. sativa	Chr2:22390851-22395235	0.310444
M. sativa	Chr2:22551085-22563176	0.049079
M. sativa	Chr2:22574881-22590598	0.119576
M. sativa	Chr2:22639581-22648202	0.06527
M. sativa	Chr2:22657180-22662032	0.379258
M. sativa	Chr2:22713435-22719299	0.492598
M. sativa	Chr2:22871468-22876762	0.549481
M. sativa	Chr2:22970055-22975091	2.27986
M. sativa	Chr2:22990388-22994248	1.27179
M. sativa	Chr2:23038776-23046139	0.505373
M. sativa	Chr2:23410587-23421988	0.055548
M. sativa	Chr2:23444972-23449472	0.209872
M. sativa	Chr2:23498808-23501173	1.95541
M. sativa	Chr2:23579206-23591398	0.141813
M. sativa	Chr2:23614394-23619457	0
M. sativa	Chr2:23781983-23784824	2.53645
M. sativa	Chr2:24133435-24141349	0.236058
M. sativa	Chr2:24348462-24360535	0.346645
M. sativa	Chr2:24400401-24416671	0.058452
M. sativa	Chr2:24773828-24789242	0.062949
M. sativa	Chr2:24919269-24927217	0.058819
M. sativa	Chr2:24952264-24955001	0
M. sativa	Chr2:24987193-24994682	0.328664
M. sativa	Chr2:25200951-25211652	0.145668
M. sativa	Chr2:25271710-25279674	0.117999
M. sativa	Chr2:25328167-25340112	0.301179
M. sativa	Chr2:25436147-25444907	0
M. sativa	Chr2:25515685-25520851	0
M. sativa	Chr2:25720413-25733641	0.020733
M. sativa	Chr2:25897883-25908316	NA
M. sativa	Chr2:26101413-26113627	0.655105
M. sativa	Chr2:26163262-26171400	1.00985
M. sativa	Chr2:26198139-26206948	0.435334
M. sativa	Chr2:26270695-26286810	0.038416
M. sativa	Chr2:26309501-26322415	0.437913
M. sativa	Chr2:26426976-26439404	0.990052
M. sativa	Chr2:26465677-26475350	0.763239
M. sativa	Chr2:26486502-26495662	0.196404
M. sativa	Chr2:26552919-26558684	NA
M. sativa	Chr2:26641156-26652955	0.538669
M. sativa	Chr2:26682070-26687130	0
M. sativa	Chr2:26691879-26696621	1.65482
M. sativa	Chr2:26838226-26847370	0.024542
M. sativa	Chr2:26874418-26888488	0.112245
M. sativa	Chr2:26953647-26959084	0
M. sativa	Chr2:26968617-26976490	0.753194
M. sativa	Chr2:27009212-27017963	0
M. sativa	Chr2:27079167-27087912	0
M. sativa	Chr2:28020248-28034312	0
M. sativa	Chr2:28179531-28182300	0
M. sativa	Chr2:28259921-28265840	1.49475
M. sativa	Chr2:28539201-28551402	0
M. sativa	Chr2:29708491-29720570	0.114683
M. sativa	Chr2:29766615-29778051	0.164911
M. sativa	Chr2:29849991-29855900	0.455793
M. sativa	Chr2:29968154-29971153	1.1698
M. sativa	Chr2:30381967-30391473	0.824233
M. sativa	Chr2:30802611-30813844	0
M. sativa	Chr2:30970964-30975791	0.525461
M. sativa	Chr2:31212818-31221440	0.028274
M. sativa	Chr2:31256845-31265698	NA
M. sativa	Chr2:31315210-31324400	0.141209
M. sativa	Chr2:31438940-31444359	0.545264
M. sativa	Chr2:31450554-31460710	0.034235
M. sativa	Chr2:31475803-31487010	0.045718
M. sativa	Chr2:31819161-31829274	1.56509
M. sativa	Chr2:31910321-31918623	1.7266
M. sativa	Chr2:32087783-32092577	1.00415
M. sativa	Chr2:32171800-32179728	1.98473
M. sativa	Chr2:32213888-32216998	0.295966
M. sativa	Chr2:32377511-32384215	1.36152
M. sativa	Chr2:32514614-32523774	0.262049
M. sativa	Chr2:32535273-32539556	0.987523
M. sativa	Chr2:32610684-32620070	0.070167
M. sativa	Chr2:32933158-32937941	0
M. sativa	Chr2:33023945-33031455	1.14599
M. sativa	Chr2:33068794-33074455	0.183868
M. sativa	Chr2:33625346-33632500	0
M. sativa	Chr2:33653807-33657269	0.360589
M. sativa	Chr2:34080489-34089607	0.17695
M. sativa	Chr2:34222251-34236381	0.223675
M. sativa	Chr2:34246994-34255507	0.142673
M. sativa	Chr2:34919107-34924146	0
M. sativa	Chr2:35764290-35771251	0.424676
M. sativa	Chr2:35846665-35857843	0.041909
M. sativa	Chr2:36163533-36175326	0.059758
M. sativa	Chr2:36298453-36303606	0
M. sativa	Chr2:36447663-36461785	0.111721
M. sativa	Chr2:36553870-36562696	0.824198
M. sativa	Chr2:36565427-36584041	0.270827
M. sativa	Chr2:36696795-36709929	0
M. sativa	Chr2:36879866-36887790	0.715461
M. sativa	Chr2:37066803-37072300	0.595221
M. sativa	Chr2:37189166-37195261	0.055748
M. sativa	Chr2:37450857-37462753	1.37173
M. sativa	Chr2:37597913-37602961	0.611371
M. sativa	Chr2:37773037-37780057	0.060668
M. sativa	Chr2:38004971-38013675	0
M. sativa	Chr2:38197561-38204101	1.34157
M. sativa	Chr2:38328867-38340908	0.799063
M. sativa	Chr2:38365515-38370722	0.769445
M. sativa	Chr2:38387464-38394727	0.079337
M. sativa	Chr2:38482327-38493360	0.080437
M. sativa	Chr2:38630463-38637671	1.41445
M. sativa	Chr2:38650180-38658012	1.39276
M. sativa	Chr2:38830900-38843070	0.613992
M. sativa	Chr2:38879129-38888065	0.674912
M. sativa	Chr2:38967507-38975294	0.626735
M. sativa	Chr2:39393274-39405402	1.2922
M. sativa	Chr2:39438874-39448230	0.094063
M. sativa	Chr2:39614985-39624245	0.164936
M. sativa	Chr2:39962089-39965587	0.196583
M. sativa	Chr2:40191700-40196503	3.88029
M. sativa	Chr2:40199048-40207829	0.882605
M. sativa	Chr2:40265609-40274266	2.56682
M. sativa	Chr2:40506559-40514617	0.932514
M. sativa	Chr2:40994715-41001489	0.12059
M. sativa	Chr2:41287557-41294921	2.467
M. sativa	Chr2:41476355-41477953	0
M. sativa	Chr2:41559328-41562062	0.229666
M. sativa	Chr2:41723510-41728173	0
M. sativa	Chr2:41781562-41790020	1.78123
M. sativa	Chr2:42024693-42033844	0.294992
M. sativa	Chr2:42051902-42060424	0.293784
M. sativa	Chr2:42270390-42286447	0.232537
M. sativa	Chr2:42539470-42548389	0.275736
M. sativa	Chr2:42560087-42567189	0.310908
M. sativa	Chr2:42715697-42723653	0.117997
M. sativa	Chr2:42839384-42851598	0.393918
M. sativa	Chr2:42880514-42886398	2.47308
M. sativa	Chr2:42994022-42999906	2.26152
M. sativa	Chr2:43036205-43049909	2.6224
M. sativa	Chr2:43058381-43067513	2.09816
M. sativa	Chr2:43215488-43220231	0
M. sativa	Chr2:43255885-43263766	0.412437
M. sativa	Chr2:43485432-43493404	0.058727
M. sativa	Chr2:43624721-43633341	0.130858
M. sativa	Chr2:43735712-43745942	0
M. sativa	Chr2:43768564-43776440	1.49519
M. sativa	Chr2:43850063-43861182	1.66851
M. sativa	Chr2:44065350-44073491	0.154605
M. sativa	Chr2:44145918-44150967	0
M. sativa	Chr2:44159884-44166858	0.120791
M. sativa	Chr2:44202058-44213750	0.096543
M. sativa	Chr2:44578119-44584963	0.502284
M. sativa	Chr2:44691836-44697976	0.049939
M. sativa	Chr2:44794466-44806453	0.14829
M. sativa	Chr2:45421550-45426564	2.0509
M. sativa	Chr2:45503952-45507594	0.509
M. sativa	Chr2:45511747-45518727	0.361683
M. sativa	Chr2:45590587-45598341	1.09707
M. sativa	Chr2:45798248-45805814	0.504192
M. sativa	Chr2:45955579-45961143	0.524883
M. sativa	Chr2:46698519-46707418	0.455338
M. sativa	Chr2:46727798-46737904	0.873206
M. sativa	Chr2:47114318-47130372	1.18429
M. sativa	Chr2:47493726-47502445	0.098854
M. sativa	Chr2:47618430-47625482	0.180827
M. sativa	Chr2:47704385-47711461	1.13444
M. sativa	Chr2:48044463-48047574	1.02332
M. sativa	Chr2:48861056-48867785	0
M. sativa	Chr2:49569314-49580565	0.956946
M. sativa	Chr2:49970874-49975371	0.64792
M. sativa	Chr2:50008653-50021722	0.957069
M. sativa	Chr2:50171871-50183892	0.147274
M. sativa	Chr2:50191357-50207030	1.73808
M. sativa	Chr2:50213688-50221618	0.53042
M. sativa	Chr2:50345468-50352028	0.121615
M. sativa	Chr2:50905068-50914743	0.211736
M. sativa	Chr2:50921600-50928577	2.25155
M. sativa	Chr2:51076244-51078889	0.837047
M. sativa	Chr2:51785699-51791557	0.435796
M. sativa	Chr2:52508806-52520749	0.456271
M. sativa	Chr2:52523886-52530377	0.431649
M. sativa	Chr2:52561851-52569349	0.167669
M. sativa	Chr2:52623870-52639980	2.01887
M. sativa	Chr2:52710665-52713272	0
M. sativa	Chr2:52741265-52748318	NA
M. sativa	Chr2:52778433-52789338	1.06929
M. sativa	Chr2:52811847-52815028	0.174919
M. sativa	Chr2:52908377-52916567	0.604998
[truncated: 7,566 more rows]
