# Supplementary material for: A chromosome-level genome assembly for Onobrychis viciifolia reveals gene copy number gain underlying enhanced proanthocyanidin biosynthesis
Source: Commun Biol. 2024 Jan 5;7:19. doi: 10.1038/s42003-023-05754-6 (PMC10770414; doi:10.1038/s42003-023-05754-6)
Supplement: Supplementary file 5 — Supplementary Data 3 [file 42003_2023_5754_MOESM5_ESM.xlsx]

## Sheet: Sheet1
Supplementary Data 3 Distribution of synonymous substitution rates (Ks) of homologous gene pairs between O. viciifolia and other species
Species-Species	Sequence1	Sequence2	Ks value	Type
O. viciifolia-O. viciifolia	LeOno01aG0002700.1	LeOno02aG0315600.1	0.808106	paralogs
O. viciifolia-O. viciifolia	LeOno01aG0003000.1	LeOno02aG0314600.1	0.412972	paralogs
O. viciifolia-O. viciifolia	LeOno01aG0003100.1	LeOno02aG0314400.1	0.597714	paralogs
O. viciifolia-O. viciifolia	LeOno01aG0003300.1	LeOno02aG0313700.3	0.610517	paralogs
O. viciifolia-O. viciifolia	LeOno01aG0003500.1	LeOno02aG0311700.1	0.650027	paralogs
O. viciifolia-O. viciifolia	LeOno01aG0003600.1	LeOno02aG0311600.1	0.610376	paralogs
O. viciifolia-O. viciifolia	LeOno01aG0003700.1	LeOno02aG0311400.1	0.667486	paralogs
O. viciifolia-O. viciifolia	LeOno01aG0003800.1	LeOno02aG0312100.1	1.75411	paralogs
O. viciifolia-O. viciifolia	LeOno01aG0004000.1	LeOno02aG0311000.1	0.830524	paralogs
O. viciifolia-O. viciifolia	LeOno01aG0004100.2	LeOno02aG0310800.1	0.707427	paralogs
O. viciifolia-O. viciifolia	LeOno01aG0004300.1	LeOno02aG0310500.1	0.59801	paralogs
O. viciifolia-O. viciifolia	LeOno01aG0004500.1	LeOno02aG0310100.1	0.61935	paralogs
O. viciifolia-O. viciifolia	LeOno01aG0004700.1	LeOno02aG0309900.1	0.856353	paralogs
O. viciifolia-O. viciifolia	LeOno01aG0005200.1	LeOno02aG0309100.1	0.710703	paralogs
O. viciifolia-O. viciifolia	LeOno01aG0005900.1	LeOno02aG0308000.1	0.706956	paralogs
O. viciifolia-O. viciifolia	LeOno01aG0006000.1	LeOno02aG0307800.1	0.719749	paralogs
O. viciifolia-O. viciifolia	LeOno01aG0006300.1	LeOno02aG0307300.1	0.760035	paralogs
O. viciifolia-O. viciifolia	LeOno01aG0006400.2	LeOno02aG0307200.1	1.19259	paralogs
O. viciifolia-O. viciifolia	LeOno01aG0006500.1	LeOno02aG0307000.1	0.788259	paralogs
O. viciifolia-O. viciifolia	LeOno01aG0006600.1	LeOno02aG0306800.1	0.705844	paralogs
O. viciifolia-O. viciifolia	LeOno01aG0006800.1	LeOno02aG0306500.1	0.898267	paralogs
O. viciifolia-O. viciifolia	LeOno01aG0007200.1	LeOno02aG0306200.1	0.64496	paralogs
O. viciifolia-O. viciifolia	LeOno01aG0007300.1	LeOno02aG0305500.1	0.648436	paralogs
O. viciifolia-O. viciifolia	LeOno01aG0007400.1	LeOno02aG0305400.1	1.49058	paralogs
O. viciifolia-O. viciifolia	LeOno01aG0007600.1	LeOno02aG0305000.1	1.42368	paralogs
O. viciifolia-O. viciifolia	LeOno01aG0007800.1	LeOno02aG0304800.1	0.581751	paralogs
O. viciifolia-O. viciifolia	LeOno01aG0007900.1	LeOno02aG0304700.1	0.637617	paralogs
O. viciifolia-O. viciifolia	LeOno01aG0008300.1	LeOno02aG0304200.1	1.76814	paralogs
O. viciifolia-O. viciifolia	LeOno01aG0008400.1	LeOno02aG0304100.1	0.777782	paralogs
O. viciifolia-O. viciifolia	LeOno01aG0008600.1	LeOno02aG0303900.1	0.618585	paralogs
O. viciifolia-O. viciifolia	LeOno01aG0009500.1	LeOno02aG0302300.1	0.825359	paralogs
O. viciifolia-O. viciifolia	LeOno01aG0009600.1	LeOno02aG0302000.1	1.18209	paralogs
O. viciifolia-O. viciifolia	LeOno01aG0009700.1	LeOno02aG0301900.1	0.57598	paralogs
O. viciifolia-O. viciifolia	LeOno01aG0009900.1	LeOno02aG0301200.1	1.25413	paralogs
O. viciifolia-O. viciifolia	LeOno01aG0010500.1	LeOno02aG0300800.1	0.993186	paralogs
O. viciifolia-O. viciifolia	LeOno01aG0010600.1	LeOno02aG0300700.2	0.928453	paralogs
O. viciifolia-O. viciifolia	LeOno01aG0010700.1	LeOno02aG0300600.1	0.440089	paralogs
O. viciifolia-O. viciifolia	LeOno01aG0011000.1	LeOno02aG0300100.1	0.786576	paralogs
O. viciifolia-O. viciifolia	LeOno01aG0011400.1	LeOno02aG0299700.1	1.16102	paralogs
O. viciifolia-O. viciifolia	LeOno01aG0011600.1	LeOno02aG0299400.1	1.003	paralogs
O. viciifolia-O. viciifolia	LeOno01aG0011700.1	LeOno02aG0299100.1	1.14405	paralogs
O. viciifolia-O. viciifolia	LeOno01aG0012000.1	LeOno02aG0298700.1	0.653574	paralogs
O. viciifolia-O. viciifolia	LeOno01aG0012500.1	LeOno02aG0298200.1	0.729018	paralogs
O. viciifolia-O. viciifolia	LeOno01aG0012800.1	LeOno02aG0297700.1	1.63296	paralogs
O. viciifolia-O. viciifolia	LeOno01aG0012900.1	LeOno02aG0297500.1	0.862383	paralogs
O. viciifolia-O. viciifolia	LeOno01aG0013300.1	LeOno02aG0297200.1	0.274942	paralogs
O. viciifolia-O. viciifolia	LeOno01aG0013500.1	LeOno02aG0297000.1	0.814892	paralogs
O. viciifolia-O. viciifolia	LeOno01aG0013600.1	LeOno02aG0296400.1	0.697103	paralogs
O. viciifolia-O. viciifolia	LeOno01aG0013900.1	LeOno02aG0295500.1	1.0996	paralogs
O. viciifolia-O. viciifolia	LeOno01aG0014000.1	LeOno02aG0295400.1	0.7959	paralogs
O. viciifolia-O. viciifolia	LeOno01aG0014400.1	LeOno02aG0294900.1	1.34897	paralogs
O. viciifolia-O. viciifolia	LeOno01aG0014500.1	LeOno02aG0294800.1	0.613661	paralogs
O. viciifolia-O. viciifolia	LeOno01aG0015000.1	LeOno02aG0294000.1	0.559451	paralogs
O. viciifolia-O. viciifolia	LeOno01aG0015100.1	LeOno02aG0293800.1	0.752137	paralogs
O. viciifolia-O. viciifolia	LeOno01aG0015300.1	LeOno02aG0293500.1	0.683459	paralogs
O. viciifolia-O. viciifolia	LeOno01aG0016500.1	LeOno02aG0292300.1	0.955426	paralogs
O. viciifolia-O. viciifolia	LeOno01aG0016800.1	LeOno02aG0291600.1	1.45106	paralogs
O. viciifolia-O. viciifolia	LeOno01aG0002800.1	LeOno02aG0315600.1	0.667116	paralogs
O. viciifolia-O. viciifolia	LeOno01aG0003600.1	LeOno02aG0312900.1	0.564724	paralogs
O. viciifolia-O. viciifolia	LeOno01aG0003900.1	LeOno02aG0311000.1	1.20815	paralogs
O. viciifolia-O. viciifolia	LeOno01aG0004400.1	LeOno02aG0310000.1	1.54657	paralogs
O. viciifolia-O. viciifolia	LeOno01aG0005100.1	LeOno02aG0309600.1	1.44595	paralogs
O. viciifolia-O. viciifolia	LeOno01aG0009100.4	LeOno02aG0302900.1	0.995112	paralogs
O. viciifolia-O. viciifolia	LeOno01aG0009900.1	LeOno02aG0301500.1	0.900981	paralogs
O. viciifolia-O. viciifolia	LeOno01aG0009900.1	LeOno02aG0301400.1	0.906063	paralogs
O. viciifolia-O. viciifolia	LeOno01aG0009900.1	LeOno02aG0301600.1	1.77345	paralogs
O. viciifolia-O. viciifolia	LeOno01aG0009900.1	LeOno02aG0301300.1	1.2297	paralogs
O. viciifolia-O. viciifolia	LeOno01aG0012800.1	LeOno02aG0297800.1	0.927416	paralogs
O. viciifolia-O. viciifolia	LeOno01aG0012800.1	LeOno02aG0297900.1	0.970255	paralogs
O. viciifolia-O. viciifolia	LeOno01aG0013500.1	LeOno02aG0296900.1	0.655725	paralogs
O. viciifolia-O. viciifolia	LeOno01aG0013700.1	LeOno02aG0295900.1	1.2195	paralogs
O. viciifolia-O. viciifolia	LeOno01aG0013700.1	LeOno02aG0296100.1	1.06616	paralogs
O. viciifolia-O. viciifolia	LeOno01aG0013700.1	LeOno02aG0295700.1	1.26256	paralogs
O. viciifolia-O. viciifolia	LeOno01aG0013700.1	LeOno02aG0296200.1	1.20928	paralogs
O. viciifolia-O. viciifolia	LeOno01aG0013700.1	LeOno02aG0296000.1	1.10328	paralogs
O. viciifolia-O. viciifolia	LeOno01aG0014800.1	LeOno02aG0294100.1	1.85839	paralogs
O. viciifolia-O. viciifolia	LeOno01aG0016900.1	LeOno02aG0291500.1	1.18915	paralogs
O. viciifolia-O. viciifolia	LeOno01aG0017000.1	LeOno02aG0510900.1	0.869428	paralogs
O. viciifolia-O. viciifolia	LeOno01aG0017100.1	LeOno02aG0511200.1	0.700514	paralogs
O. viciifolia-O. viciifolia	LeOno01aG0017200.1	LeOno02aG0511500.1	0.587809	paralogs
O. viciifolia-O. viciifolia	LeOno01aG0017400.1	LeOno02aG0512000.1	0.560935	paralogs
O. viciifolia-O. viciifolia	LeOno01aG0017700.1	LeOno02aG0512600.1	0.653123	paralogs
O. viciifolia-O. viciifolia	LeOno01aG0018300.1	LeOno02aG0513700.1	0.586234	paralogs
O. viciifolia-O. viciifolia	LeOno01aG0018600.1	LeOno02aG0514100.1	0.780552	paralogs
O. viciifolia-O. viciifolia	LeOno01aG0018800.1	LeOno02aG0514400.1	0.707836	paralogs
O. viciifolia-O. viciifolia	LeOno01aG0018900.1	LeOno02aG0514500.1	0.699041	paralogs
O. viciifolia-O. viciifolia	LeOno01aG0019000.1	LeOno02aG0514800.1	0.637453	paralogs
O. viciifolia-O. viciifolia	LeOno01aG0019300.1	LeOno02aG0514900.1	0.646931	paralogs
O. viciifolia-O. viciifolia	LeOno01aG0019600.1	LeOno02aG0515500.1	0.846059	paralogs
O. viciifolia-O. viciifolia	LeOno01aG0019700.2	LeOno02aG0515600.1	0.592138	paralogs
O. viciifolia-O. viciifolia	LeOno01aG0016900.1	LeOno02aG0510800.1	1.10384	paralogs
O. viciifolia-O. viciifolia	LeOno01aG0017700.1	LeOno02aG0512700.1	0.713842	paralogs
O. viciifolia-O. viciifolia	LeOno01aG0019000.1	LeOno02aG0514700.1	1.85643	paralogs
O. viciifolia-O. viciifolia	LeOno01aG0019900.1	LeOno02aG0204400.1	0.583963	paralogs
O. viciifolia-O. viciifolia	LeOno01aG0020100.1	LeOno02aG0204100.1	0.628578	paralogs
O. viciifolia-O. viciifolia	LeOno01aG0020300.1	LeOno02aG0204000.1	0.976401	paralogs
O. viciifolia-O. viciifolia	LeOno01aG0020800.1	LeOno02aG0203500.1	1.41561	paralogs
O. viciifolia-O. viciifolia	LeOno01aG0021000.1	LeOno02aG0203200.1	1.43605	paralogs
O. viciifolia-O. viciifolia	LeOno01aG0021200.1	LeOno02aG0203000.1	0.815549	paralogs
O. viciifolia-O. viciifolia	LeOno01aG0021300.2	LeOno02aG0202900.1	0.556739	paralogs
O. viciifolia-O. viciifolia	LeOno01aG0022000.1	LeOno02aG0202100.1	0.9607	paralogs
O. viciifolia-O. viciifolia	LeOno01aG0022200.1	LeOno02aG0202000.1	0.518922	paralogs
O. viciifolia-O. viciifolia	LeOno01aG0022600.1	LeOno02aG0201200.1	1.27594	paralogs
O. viciifolia-O. viciifolia	LeOno01aG0022800.1	LeOno02aG0201000.1	0.508255	paralogs
O. viciifolia-O. viciifolia	LeOno01aG0022900.1	LeOno02aG0200900.1	0.931285	paralogs
O. viciifolia-O. viciifolia	LeOno01aG0023000.1	LeOno02aG0200800.1	1.57161	paralogs
O. viciifolia-O. viciifolia	LeOno01aG0023400.1	LeOno02aG0200300.1	1.27211	paralogs
O. viciifolia-O. viciifolia	LeOno01aG0023500.1	LeOno02aG0200100.1	1.71136	paralogs
O. viciifolia-O. viciifolia	LeOno01aG0023600.1	LeOno02aG0199500.1	1.07011	paralogs
O. viciifolia-O. viciifolia	LeOno01aG0024500.1	LeOno02aG0198600.1	0.509529	paralogs
O. viciifolia-O. viciifolia	LeOno01aG0024800.1	LeOno02aG0198500.1	0.373685	paralogs
O. viciifolia-O. viciifolia	LeOno01aG0025000.1	LeOno02aG0198100.1	1.1572	paralogs
O. viciifolia-O. viciifolia	LeOno01aG0025300.2	LeOno02aG0197400.1	0.793106	paralogs
O. viciifolia-O. viciifolia	LeOno01aG0025400.1	LeOno02aG0197300.1	1.21475	paralogs
O. viciifolia-O. viciifolia	LeOno01aG0026100.1	LeOno02aG0196600.1	0.572284	paralogs
O. viciifolia-O. viciifolia	LeOno01aG0026200.1	LeOno02aG0196400.1	0.553212	paralogs
O. viciifolia-O. viciifolia	LeOno01aG0026400.1	LeOno02aG0196300.1	0.569993	paralogs
O. viciifolia-O. viciifolia	LeOno01aG0026500.1	LeOno02aG0196200.1	0.682246	paralogs
O. viciifolia-O. viciifolia	LeOno01aG0026600.1	LeOno02aG0196000.1	0.849957	paralogs
O. viciifolia-O. viciifolia	LeOno01aG0020400.1	LeOno02aG0203800.2	0.940115	paralogs
O. viciifolia-O. viciifolia	LeOno01aG0020500.1	LeOno02aG0203800.2	1.22108	paralogs
O. viciifolia-O. viciifolia	LeOno01aG0024100.1	LeOno02aG0199000.1	1.59173	paralogs
O. viciifolia-O. viciifolia	LeOno01aG0024100.1	LeOno02aG0199600.1	1.77083	paralogs
O. viciifolia-O. viciifolia	LeOno01aG0024100.1	LeOno02aG0198900.1	1.6028	paralogs
O. viciifolia-O. viciifolia	LeOno01aG0024400.1	LeOno02aG0198700.1	0.682076	paralogs
O. viciifolia-O. viciifolia	LeOno01aG0024800.1	LeOno02aG0198400.1	2.36785	paralogs
O. viciifolia-O. viciifolia	LeOno01aG0025000.1	LeOno02aG0197700.1	0.895164	paralogs
O. viciifolia-O. viciifolia	LeOno01aG0025000.1	LeOno02aG0197900.1	1.0817	paralogs
O. viciifolia-O. viciifolia	LeOno01aG0025000.1	LeOno02aG0197800.1	1.00957	paralogs
O. viciifolia-O. viciifolia	LeOno01aG0025000.1	LeOno02aG0198000.1	1.36895	paralogs
O. viciifolia-O. viciifolia	LeOno01aG0025000.1	LeOno02aG0198300.1	0.915419	paralogs
O. viciifolia-O. viciifolia	LeOno01aG0026300.1	LeOno02aG0196300.1	2.18857	paralogs
O. viciifolia-O. viciifolia	LeOno01aG0029500.1	LeOno02aG0194700.1	0.736949	paralogs
O. viciifolia-O. viciifolia	LeOno01aG0029600.1	LeOno02aG0194900.1	0.987041	paralogs
O. viciifolia-O. viciifolia	LeOno01aG0030400.1	LeOno02aG0195300.1	0.869511	paralogs
O. viciifolia-O. viciifolia	LeOno01aG0032000.1	LeOno02aG0194000.1	0.545972	paralogs
O. viciifolia-O. viciifolia	LeOno01aG0029600.1	LeOno02aG0194800.1	0.920732	paralogs
O. viciifolia-O. viciifolia	LeOno01aG0032800.1	LeOno02aG0374900.2	0.75478	paralogs
O. viciifolia-O. viciifolia	LeOno01aG0033200.1	LeOno02aG0374800.1	0.620585	paralogs
O. viciifolia-O. viciifolia	LeOno01aG0033400.1	LeOno02aG0374400.1	0.650262	paralogs
O. viciifolia-O. viciifolia	LeOno01aG0033500.1	LeOno02aG0374300.1	0.552699	paralogs
O. viciifolia-O. viciifolia	LeOno01aG0033900.1	LeOno02aG0373700.1	0.700159	paralogs
O. viciifolia-O. viciifolia	LeOno01aG0035000.1	LeOno02aG0373100.1	0.577439	paralogs
O. viciifolia-O. viciifolia	LeOno01aG0035100.1	LeOno02aG0372900.1	0.727791	paralogs
O. viciifolia-O. viciifolia	LeOno01aG0035600.1	LeOno02aG0373400.1	0.543291	paralogs
O. viciifolia-O. viciifolia	LeOno01aG0036000.1	LeOno02aG0372500.1	0.490279	paralogs
O. viciifolia-O. viciifolia	LeOno01aG0036500.1	LeOno02aG0372400.1	0.629345	paralogs
O. viciifolia-O. viciifolia	LeOno01aG0036700.1	LeOno02aG0372100.1	1.35439	paralogs
O. viciifolia-O. viciifolia	LeOno01aG0036800.1	LeOno02aG0371800.1	0.780331	paralogs
O. viciifolia-O. viciifolia	LeOno01aG0036900.1	LeOno02aG0371700.1	1.38727	paralogs
O. viciifolia-O. viciifolia	LeOno01aG0034500.1	LeOno02aG0373600.1	0.715262	paralogs
O. viciifolia-O. viciifolia	LeOno01aG0035100.1	LeOno02aG0372800.1	0.978421	paralogs
O. viciifolia-O. viciifolia	LeOno01aG0036700.1	LeOno02aG0372300.1	1.29983	paralogs
O. viciifolia-O. viciifolia	LeOno01aG0036700.1	LeOno02aG0371800.1	2.29562	paralogs
O. viciifolia-O. viciifolia	LeOno01aG0036700.1	LeOno02aG0370300.1	1.41387	paralogs
O. viciifolia-O. viciifolia	LeOno01aG0036700.1	LeOno02aG0370400.1	1.13089	paralogs
O. viciifolia-O. viciifolia	LeOno01aG0036700.1	LeOno02aG0370500.1	1.1077	paralogs
O. viciifolia-O. viciifolia	LeOno01aG0036700.1	LeOno02aG0370600.1	1.04487	paralogs
O. viciifolia-O. viciifolia	LeOno01aG0036700.1	LeOno02aG0371700.1	2.39369	paralogs
O. viciifolia-O. viciifolia	LeOno01aG0036800.1	LeOno02aG0372300.1	2.77333	paralogs
O. viciifolia-O. viciifolia	LeOno01aG0036800.1	LeOno02aG0372100.1	2.79736	paralogs
O. viciifolia-O. viciifolia	LeOno01aG0036800.1	LeOno02aG0371700.1	2.18543	paralogs
O. viciifolia-O. viciifolia	LeOno01aG0036800.1	LeOno02aG0370500.1	1.90951	paralogs
O. viciifolia-O. viciifolia	LeOno01aG0036800.1	LeOno02aG0370400.1	1.99134	paralogs
O. viciifolia-O. viciifolia	LeOno01aG0037600.1	LeOno02aG0227200.1	0.613735	paralogs
O. viciifolia-O. viciifolia	LeOno01aG0037800.1	LeOno02aG0226800.1	2.70529	paralogs
O. viciifolia-O. viciifolia	LeOno01aG0037900.1	LeOno02aG0226700.1	1.49353	paralogs
O. viciifolia-O. viciifolia	LeOno01aG0038300.1	LeOno02aG0226500.1	0.896621	paralogs
O. viciifolia-O. viciifolia	LeOno01aG0038400.1	LeOno02aG0226100.1	1.49124	paralogs
O. viciifolia-O. viciifolia	LeOno01aG0038600.1	LeOno02aG0226000.1	0.58364	paralogs
O. viciifolia-O. viciifolia	LeOno01aG0038700.1	LeOno02aG0225400.1	0.628448	paralogs
O. viciifolia-O. viciifolia	LeOno01aG0038800.1	LeOno02aG0225200.1	0.850844	paralogs
O. viciifolia-O. viciifolia	LeOno01aG0039100.1	LeOno02aG0225100.1	0.709739	paralogs
O. viciifolia-O. viciifolia	LeOno01aG0039300.1	LeOno02aG0225000.1	0.989685	paralogs
O. viciifolia-O. viciifolia	LeOno01aG0039400.1	LeOno02aG0224900.1	0.715698	paralogs
O. viciifolia-O. viciifolia	LeOno01aG0039500.1	LeOno02aG0224500.1	1.15724	paralogs
O. viciifolia-O. viciifolia	LeOno01aG0039800.1	LeOno02aG0224100.1	0.620098	paralogs
O. viciifolia-O. viciifolia	LeOno01aG0040200.1	LeOno02aG0223300.1	1.4344	paralogs
O. viciifolia-O. viciifolia	LeOno01aG0040400.1	LeOno02aG0223200.1	0.983896	paralogs
O. viciifolia-O. viciifolia	LeOno01aG0041100.1	LeOno02aG0222700.1	0.853139	paralogs
O. viciifolia-O. viciifolia	LeOno01aG0041500.1	LeOno02aG0222400.1	0.539004	paralogs
O. viciifolia-O. viciifolia	LeOno01aG0041600.1	LeOno02aG0222300.1	0.732382	paralogs
O. viciifolia-O. viciifolia	LeOno01aG0042100.1	LeOno02aG0221900.1	1.39234	paralogs
O. viciifolia-O. viciifolia	LeOno01aG0042400.2	LeOno02aG0221800.1	1.63447	paralogs
O. viciifolia-O. viciifolia	LeOno01aG0042500.1	LeOno02aG0221200.1	1.00289	paralogs
O. viciifolia-O. viciifolia	LeOno01aG0042600.1	LeOno02aG0221000.1	0.724535	paralogs
O. viciifolia-O. viciifolia	LeOno01aG0043000.1	LeOno02aG0220800.1	0.721886	paralogs
O. viciifolia-O. viciifolia	LeOno01aG0043100.1	LeOno02aG0220700.1	0.701529	paralogs
O. viciifolia-O. viciifolia	LeOno01aG0043500.1	LeOno02aG0220200.1	0.595801	paralogs
O. viciifolia-O. viciifolia	LeOno01aG0043700.2	LeOno02aG0220000.1	0.551106	paralogs
O. viciifolia-O. viciifolia	LeOno01aG0043800.1	LeOno02aG0219900.1	0.533962	paralogs
O. viciifolia-O. viciifolia	LeOno01aG0043900.1	LeOno02aG0219800.2	0.527628	paralogs
O. viciifolia-O. viciifolia	LeOno01aG0044100.1	LeOno02aG0219600.1	1.45824	paralogs
O. viciifolia-O. viciifolia	LeOno01aG0044500.1	LeOno02aG0219400.1	1.13025	paralogs
O. viciifolia-O. viciifolia	LeOno01aG0044700.1	LeOno02aG0219200.1	0.674088	paralogs
O. viciifolia-O. viciifolia	LeOno01aG0044800.1	LeOno02aG0219100.1	0.647134	paralogs
O. viciifolia-O. viciifolia	LeOno01aG0045000.1	LeOno02aG0218800.1	0.535539	paralogs
O. viciifolia-O. viciifolia	LeOno01aG0045100.1	LeOno02aG0218600.1	0.895016	paralogs
O. viciifolia-O. viciifolia	LeOno01aG0045300.1	LeOno02aG0218100.1	0.588196	paralogs
O. viciifolia-O. viciifolia	LeOno01aG0045500.1	LeOno02aG0217900.1	0.552204	paralogs
O. viciifolia-O. viciifolia	LeOno01aG0045900.1	LeOno02aG0217600.1	0.903556	paralogs
O. viciifolia-O. viciifolia	LeOno01aG0046000.1	LeOno02aG0217300.1	2.24444	paralogs
O. viciifolia-O. viciifolia	LeOno01aG0046200.1	LeOno02aG0217100.1	0.60411	paralogs
O. viciifolia-O. viciifolia	LeOno01aG0046300.1	LeOno02aG0216900.1	0.578732	paralogs
O. viciifolia-O. viciifolia	LeOno01aG0046400.1	LeOno02aG0216800.1	0.700721	paralogs
O. viciifolia-O. viciifolia	LeOno01aG0046900.1	LeOno02aG0216400.1	0.729787	paralogs
O. viciifolia-O. viciifolia	LeOno01aG0047000.1	LeOno02aG0216300.1	0.656154	paralogs
O. viciifolia-O. viciifolia	LeOno01aG0047200.1	LeOno02aG0216200.1	1.69566	paralogs
O. viciifolia-O. viciifolia	LeOno01aG0047500.1	LeOno02aG0215900.1	1.13474	paralogs
O. viciifolia-O. viciifolia	LeOno01aG0047700.1	LeOno02aG0215600.1	1.28324	paralogs
O. viciifolia-O. viciifolia	LeOno01aG0047900.1	LeOno02aG0215400.1	0.619946	paralogs
O. viciifolia-O. viciifolia	LeOno01aG0048100.1	LeOno02aG0215100.1	2.21774	paralogs
O. viciifolia-O. viciifolia	LeOno01aG0048200.1	LeOno02aG0215000.1	0.501075	paralogs
O. viciifolia-O. viciifolia	LeOno01aG0048400.1	LeOno02aG0214900.1	0.684584	paralogs
O. viciifolia-O. viciifolia	LeOno01aG0048900.1	LeOno02aG0214300.1	0.748048	paralogs
O. viciifolia-O. viciifolia	LeOno01aG0049100.1	LeOno02aG0213900.1	0.710919	paralogs
O. viciifolia-O. viciifolia	LeOno01aG0049200.1	LeOno02aG0213600.1	0.600869	paralogs
O. viciifolia-O. viciifolia	LeOno01aG0049300.1	LeOno02aG0213400.1	0.487111	paralogs
O. viciifolia-O. viciifolia	LeOno01aG0049400.1	LeOno02aG0213300.1	0.73614	paralogs
O. viciifolia-O. viciifolia	LeOno01aG0049500.1	LeOno02aG0212900.1	0.71439	paralogs
O. viciifolia-O. viciifolia	LeOno01aG0050000.1	LeOno02aG0211900.1	0.590719	paralogs
O. viciifolia-O. viciifolia	LeOno01aG0050100.1	LeOno02aG0211800.1	0.58517	paralogs
O. viciifolia-O. viciifolia	LeOno01aG0050200.1	LeOno02aG0211700.1	0.533841	paralogs
O. viciifolia-O. viciifolia	LeOno01aG0050500.1	LeOno02aG0211500.1	0.573967	paralogs
O. viciifolia-O. viciifolia	LeOno01aG0050600.1	LeOno02aG0211300.1	0.729096	paralogs
O. viciifolia-O. viciifolia	LeOno01aG0050800.1	LeOno02aG0210800.1	0.61724	paralogs
O. viciifolia-O. viciifolia	LeOno01aG0042100.1	LeOno02aG0222000.1	1.14339	paralogs
O. viciifolia-O. viciifolia	LeOno01aG0042100.1	LeOno02aG0222100.1	1.53599	paralogs
O. viciifolia-O. viciifolia	LeOno01aG0045700.1	LeOno02aG0217900.1	0.978762	paralogs
O. viciifolia-O. viciifolia	LeOno01aG0045900.1	LeOno02aG0217700.1	1.7293	paralogs
O. viciifolia-O. viciifolia	LeOno01aG0046700.1	LeOno02aG0216500.1	0.705459	paralogs
O. viciifolia-O. viciifolia	LeOno01aG0046700.1	LeOno02aG0216600.1	0.844755	paralogs
O. viciifolia-O. viciifolia	LeOno01aG0046800.1	LeOno02aG0216400.1	1.19937	paralogs
O. viciifolia-O. viciifolia	LeOno01aG0049400.1	LeOno02aG0213200.1	1.33919	paralogs
O. viciifolia-O. viciifolia	LeOno01aG0050800.1	LeOno02aG0210900.1	0.624564	paralogs
O. viciifolia-O. viciifolia	LeOno01aG0064200.1	LeOno02aG0389800.1	0.979367	paralogs
O. viciifolia-O. viciifolia	LeOno01aG0064900.1	LeOno02aG0388900.1	0.678206	paralogs
O. viciifolia-O. viciifolia	LeOno01aG0065300.1	LeOno02aG0387800.1	0.564133	paralogs
O. viciifolia-O. viciifolia	LeOno01aG0065400.1	LeOno02aG0386700.1	1.21012	paralogs
O. viciifolia-O. viciifolia	LeOno01aG0065500.1	LeOno02aG0386600.1	0.617692	paralogs
O. viciifolia-O. viciifolia	LeOno01aG0066000.1	LeOno02aG0386300.1	1.35047	paralogs
O. viciifolia-O. viciifolia	LeOno01aG0066100.1	LeOno02aG0386200.1	0.901724	paralogs
O. viciifolia-O. viciifolia	LeOno01aG0066300.1	LeOno02aG0386000.1	1.25931	paralogs
O. viciifolia-O. viciifolia	LeOno01aG0066400.1	LeOno02aG0385900.1	1.12537	paralogs
O. viciifolia-O. viciifolia	LeOno01aG0066800.1	LeOno02aG0385700.1	0.589305	paralogs
O. viciifolia-O. viciifolia	LeOno01aG0067000.1	LeOno02aG0385600.1	0.35968	paralogs
O. viciifolia-O. viciifolia	LeOno01aG0067300.1	LeOno02aG0382300.1	0.999054	paralogs
O. viciifolia-O. viciifolia	LeOno01aG0067600.1	LeOno02aG0382100.1	0.803244	paralogs
O. viciifolia-O. viciifolia	LeOno01aG0067700.1	LeOno02aG0382000.1	0.798926	paralogs
O. viciifolia-O. viciifolia	LeOno01aG0068000.1	LeOno02aG0381500.1	0.591434	paralogs
O. viciifolia-O. viciifolia	LeOno01aG0068500.1	LeOno02aG0381400.1	0.488106	paralogs
O. viciifolia-O. viciifolia	LeOno01aG0067400.1	LeOno02aG0382200.1	2.19511	paralogs
O. viciifolia-O. viciifolia	LeOno01aG0085300.1	LeOno02aG0250700.1	0.850496	paralogs
O. viciifolia-O. viciifolia	LeOno01aG0086000.1	LeOno02aG0251300.1	0.803429	paralogs
O. viciifolia-O. viciifolia	LeOno01aG0086200.1	LeOno02aG0251500.1	1.35208	paralogs
O. viciifolia-O. viciifolia	LeOno01aG0087100.1	LeOno02aG0252400.1	0.951124	paralogs
O. viciifolia-O. viciifolia	LeOno01aG0087200.1	LeOno02aG0252500.1	0.394964	paralogs
O. viciifolia-O. viciifolia	LeOno01aG0087700.1	LeOno02aG0253200.1	0.839624	paralogs
O. viciifolia-O. viciifolia	LeOno01aG0087900.1	LeOno02aG0253400.1	1.05436	paralogs
O. viciifolia-O. viciifolia	LeOno01aG0088100.1	LeOno02aG0253500.1	0.782719	paralogs
O. viciifolia-O. viciifolia	LeOno01aG0088300.1	LeOno02aG0253600.4	0.647727	paralogs
O. viciifolia-O. viciifolia	LeOno01aG0088400.1	LeOno02aG0253700.1	0.669013	paralogs
O. viciifolia-O. viciifolia	LeOno01aG0088600.1	LeOno02aG0254000.1	1.44742	paralogs
O. viciifolia-O. viciifolia	LeOno01aG0089300.1	LeOno02aG0254800.1	0.82634	paralogs
O. viciifolia-O. viciifolia	LeOno01aG0089900.1	LeOno02aG0255600.1	0.875472	paralogs
O. viciifolia-O. viciifolia	LeOno01aG0090000.1	LeOno02aG0255700.1	0.59909	paralogs
O. viciifolia-O. viciifolia	LeOno01aG0090500.1	LeOno02aG0256900.1	0.814634	paralogs
O. viciifolia-O. viciifolia	LeOno01aG0091500.1	LeOno02aG0257400.1	1.71761	paralogs
O. viciifolia-O. viciifolia	LeOno01aG0091900.1	LeOno02aG0257900.1	1.06516	paralogs
O. viciifolia-O. viciifolia	LeOno01aG0092000.1	LeOno02aG0258100.1	0.627491	paralogs
O. viciifolia-O. viciifolia	LeOno01aG0092400.1	LeOno02aG0258200.1	0.603375	paralogs
O. viciifolia-O. viciifolia	LeOno01aG0092600.1	LeOno02aG0258800.1	0.891837	paralogs
O. viciifolia-O. viciifolia	LeOno01aG0093100.1	LeOno02aG0258700.1	0.783231	paralogs
O. viciifolia-O. viciifolia	LeOno01aG0094400.1	LeOno02aG0259200.1	0.709455	paralogs
O. viciifolia-O. viciifolia	LeOno01aG0095000.1	LeOno02aG0259700.1	0.581507	paralogs
O. viciifolia-O. viciifolia	LeOno01aG0095100.1	LeOno02aG0259800.1	0.634141	paralogs
O. viciifolia-O. viciifolia	LeOno01aG0095300.1	LeOno02aG0260000.1	0.892333	paralogs
O. viciifolia-O. viciifolia	LeOno01aG0095600.1	LeOno02aG0260400.1	0.888086	paralogs
O. viciifolia-O. viciifolia	LeOno01aG0086900.1	LeOno02aG0252200.1	0.805451	paralogs
O. viciifolia-O. viciifolia	LeOno01aG0087000.1	LeOno02aG0252400.1	0.541856	paralogs
O. viciifolia-O. viciifolia	LeOno01aG0091400.1	LeOno02aG0257300.1	0.931946	paralogs
O. viciifolia-O. viciifolia	LeOno01aG0092800.1	LeOno02aG0257900.1	1.9017	paralogs
O. viciifolia-O. viciifolia	LeOno01aG0095800.1	LeOno02aG0260400.1	0.888086	paralogs
O. viciifolia-O. viciifolia	LeOno01aG0109800.1	LeOno02aG0010400.1	0.900546	paralogs
O. viciifolia-O. viciifolia	LeOno01aG0110100.1	LeOno02aG0010500.1	0.867014	paralogs
O. viciifolia-O. viciifolia	LeOno01aG0110400.1	LeOno02aG0011000.1	0.803177	paralogs
O. viciifolia-O. viciifolia	LeOno01aG0110900.1	LeOno02aG0011400.1	1.43559	paralogs
O. viciifolia-O. viciifolia	LeOno01aG0111000.1	LeOno02aG0011700.2	1.03705	paralogs
O. viciifolia-O. viciifolia	LeOno01aG0111200.1	LeOno02aG0011800.1	0.450848	paralogs
O. viciifolia-O. viciifolia	LeOno01aG0111400.1	LeOno02aG0012000.1	0.901058	paralogs
O. viciifolia-O. viciifolia	LeOno01aG0111700.1	LeOno02aG0012400.1	1.00331	paralogs
O. viciifolia-O. viciifolia	LeOno01aG0111800.2	LeOno02aG0012500.1	0.62994	paralogs
O. viciifolia-O. viciifolia	LeOno01aG0113400.1	LeOno02aG0014600.1	1.2729	paralogs
O. viciifolia-O. viciifolia	LeOno01aG0114100.1	LeOno02aG0014300.1	1.13517	paralogs
O. viciifolia-O. viciifolia	LeOno01aG0114200.1	LeOno02aG0014200.1	0.642612	paralogs
O. viciifolia-O. viciifolia	LeOno01aG0114400.1	LeOno02aG0014100.1	0.780908	paralogs
O. viciifolia-O. viciifolia	LeOno01aG0114600.1	LeOno02aG0013400.1	0.890817	paralogs
O. viciifolia-O. viciifolia	LeOno01aG0114700.1	LeOno02aG0013100.1	0.724656	paralogs
O. viciifolia-O. viciifolia	LeOno01aG0115500.1	LeOno02aG0015600.1	0.85269	paralogs
O. viciifolia-O. viciifolia	LeOno01aG0115600.1	LeOno02aG0015700.1	0.55161	paralogs
O. viciifolia-O. viciifolia	LeOno01aG0116100.1	LeOno02aG0016200.1	1.2275	paralogs
O. viciifolia-O. viciifolia	LeOno01aG0117500.1	LeOno02aG0016500.1	0.517602	paralogs
O. viciifolia-O. viciifolia	LeOno01aG0117900.1	LeOno02aG0016700.1	0.502213	paralogs
O. viciifolia-O. viciifolia	LeOno01aG0118000.1	LeOno02aG0016900.1	1.26152	paralogs
O. viciifolia-O. viciifolia	LeOno01aG0118800.1	LeOno02aG0017200.1	0.631811	paralogs
O. viciifolia-O. viciifolia	LeOno01aG0119000.1	LeOno02aG0017300.1	0.587154	paralogs
O. viciifolia-O. viciifolia	LeOno01aG0119200.1	LeOno02aG0017700.1	0.504173	paralogs
O. viciifolia-O. viciifolia	LeOno01aG0119400.1	LeOno02aG0018100.4	0.663824	paralogs
O. viciifolia-O. viciifolia	LeOno01aG0120200.1	LeOno02aG0018500.1	1.05791	paralogs
O. viciifolia-O. viciifolia	LeOno01aG0120300.1	LeOno02aG0018600.2	0.596948	paralogs
O. viciifolia-O. viciifolia	LeOno01aG0120800.1	LeOno02aG0018800.1	1.19708	paralogs
O. viciifolia-O. viciifolia	LeOno01aG0121000.1	LeOno02aG0019100.1	0.80029	paralogs
O. viciifolia-O. viciifolia	LeOno01aG0121400.1	LeOno02aG0019200.1	1.32398	paralogs
O. viciifolia-O. viciifolia	LeOno01aG0121800.1	LeOno02aG0020200.1	1.73142	paralogs
O. viciifolia-O. viciifolia	LeOno01aG0122300.1	LeOno02aG0020600.1	0.864226	paralogs
O. viciifolia-O. viciifolia	LeOno01aG0122400.1	LeOno02aG0020700.1	0.876306	paralogs
O. viciifolia-O. viciifolia	LeOno01aG0122500.1	LeOno02aG0020800.1	0.513605	paralogs
O. viciifolia-O. viciifolia	LeOno01aG0122600.1	LeOno02aG0020900.1	0.605335	paralogs
O. viciifolia-O. viciifolia	LeOno01aG0122900.1	LeOno02aG0021100.1	1.31662	paralogs
O. viciifolia-O. viciifolia	LeOno01aG0123400.1	LeOno02aG0021500.1	0.635473	paralogs
O. viciifolia-O. viciifolia	LeOno01aG0123500.1	LeOno02aG0021600.1	1.07783	paralogs
O. viciifolia-O. viciifolia	LeOno01aG0123800.1	LeOno02aG0021800.1	0.667668	paralogs
O. viciifolia-O. viciifolia	LeOno01aG0124300.1	LeOno02aG0022000.1	0.764731	paralogs
O. viciifolia-O. viciifolia	LeOno01aG0124500.1	LeOno02aG0022100.1	0.859084	paralogs
O. viciifolia-O. viciifolia	LeOno01aG0124800.1	LeOno02aG0022200.1	1.51203	paralogs
O. viciifolia-O. viciifolia	LeOno01aG0124900.1	LeOno02aG0022300.1	1.10155	paralogs
O. viciifolia-O. viciifolia	LeOno01aG0125000.1	LeOno02aG0022500.1	0.580213	paralogs
O. viciifolia-O. viciifolia	LeOno01aG0125300.1	LeOno02aG0023000.1	0.580463	paralogs
O. viciifolia-O. viciifolia	LeOno01aG0125800.1	LeOno02aG0023500.2	0.627685	paralogs
O. viciifolia-O. viciifolia	LeOno01aG0126100.1	LeOno02aG0023800.1	0.552871	paralogs
O. viciifolia-O. viciifolia	LeOno01aG0126200.1	LeOno02aG0023900.1	0.584717	paralogs
O. viciifolia-O. viciifolia	LeOno01aG0126300.5	LeOno02aG0024000.1	0.606808	paralogs
O. viciifolia-O. viciifolia	LeOno01aG0127000.1	LeOno02aG0024500.1	0.868477	paralogs
O. viciifolia-O. viciifolia	LeOno01aG0127800.1	LeOno02aG0024800.1	0.55713	paralogs
O. viciifolia-O. viciifolia	LeOno01aG0128000.1	LeOno02aG0024900.1	0.694153	paralogs
O. viciifolia-O. viciifolia	LeOno01aG0128600.1	LeOno02aG0025100.1	0.999357	paralogs
O. viciifolia-O. viciifolia	LeOno01aG0128700.1	LeOno02aG0025300.1	1.51963	paralogs
O. viciifolia-O. viciifolia	LeOno01aG0129000.1	LeOno02aG0025700.1	0.952247	paralogs
O. viciifolia-O. viciifolia	LeOno01aG0129200.1	LeOno02aG0026000.1	0.819526	paralogs
O. viciifolia-O. viciifolia	LeOno01aG0129600.1	LeOno02aG0026400.1	0.636488	paralogs
O. viciifolia-O. viciifolia	LeOno01aG0129800.1	LeOno02aG0026600.1	0.95048	paralogs
O. viciifolia-O. viciifolia	LeOno01aG0130300.1	LeOno02aG0026800.1	0.836331	paralogs
O. viciifolia-O. viciifolia	LeOno01aG0130400.1	LeOno02aG0026900.1	1.07025	paralogs
O. viciifolia-O. viciifolia	LeOno01aG0130600.1	LeOno02aG0027100.1	0.746122	paralogs
O. viciifolia-O. viciifolia	LeOno01aG0131000.1	LeOno02aG0027300.1	0.879672	paralogs
O. viciifolia-O. viciifolia	LeOno01aG0131300.1	LeOno02aG0028000.1	2.08728	paralogs
O. viciifolia-O. viciifolia	LeOno01aG0131700.1	LeOno02aG0028200.1	1.21717	paralogs
O. viciifolia-O. viciifolia	LeOno01aG0131800.1	LeOno02aG0028400.2	0.576213	paralogs
O. viciifolia-O. viciifolia	LeOno01aG0131900.2	LeOno02aG0028500.2	0.619487	paralogs
O. viciifolia-O. viciifolia	LeOno01aG0132100.1	LeOno02aG0028900.1	0.898226	paralogs
O. viciifolia-O. viciifolia	LeOno01aG0132500.1	LeOno02aG0029400.1	0.573619	paralogs
O. viciifolia-O. viciifolia	LeOno01aG0132600.1	LeOno02aG0029800.1	1.02186	paralogs
O. viciifolia-O. viciifolia	LeOno01aG0132800.1	LeOno02aG0030100.1	0.941019	paralogs
O. viciifolia-O. viciifolia	LeOno01aG0133000.1	LeOno02aG0030400.1	1.24414	paralogs
O. viciifolia-O. viciifolia	LeOno01aG0133300.1	LeOno02aG0030700.1	0.78286	paralogs
O. viciifolia-O. viciifolia	LeOno01aG0133500.1	LeOno02aG0030800.1	0.698902	paralogs
O. viciifolia-O. viciifolia	LeOno01aG0133600.1	LeOno02aG0031000.1	0.553303	paralogs
O. viciifolia-O. viciifolia	LeOno01aG0133700.1	LeOno02aG0031200.1	0.756074	paralogs
O. viciifolia-O. viciifolia	LeOno01aG0133800.1	LeOno02aG0031600.1	1.44203	paralogs
O. viciifolia-O. viciifolia	LeOno01aG0134200.2	LeOno02aG0031900.1	0.89793	paralogs
O. viciifolia-O. viciifolia	LeOno01aG0134500.1	LeOno02aG0032000.1	0.465432	paralogs
O. viciifolia-O. viciifolia	LeOno01aG0134600.1	LeOno02aG0032100.1	0.720819	paralogs
O. viciifolia-O. viciifolia	LeOno01aG0135000.1	LeOno02aG0032500.1	0.53992	paralogs
O. viciifolia-O. viciifolia	LeOno01aG0135200.1	LeOno02aG0032600.1	1.11568	paralogs
O. viciifolia-O. viciifolia	LeOno01aG0136100.1	LeOno02aG0033100.1	1.51555	paralogs
O. viciifolia-O. viciifolia	LeOno01aG0136800.2	LeOno02aG0033600.1	0.733851	paralogs
O. viciifolia-O. viciifolia	LeOno01aG0137000.1	LeOno02aG0033800.1	0.838383	paralogs
O. viciifolia-O. viciifolia	LeOno01aG0137700.1	LeOno02aG0033900.1	0.765063	paralogs
O. viciifolia-O. viciifolia	LeOno01aG0137800.1	LeOno02aG0034200.1	0.923443	paralogs
O. viciifolia-O. viciifolia	LeOno01aG0138000.1	LeOno02aG0034500.1	0.583309	paralogs
O. viciifolia-O. viciifolia	LeOno01aG0138200.1	LeOno02aG0034600.1	0.590181	paralogs
O. viciifolia-O. viciifolia	LeOno01aG0138500.1	LeOno02aG0035000.1	0.757063	paralogs
O. viciifolia-O. viciifolia	LeOno01aG0138900.1	LeOno02aG0035200.1	0.574807	paralogs
O. viciifolia-O. viciifolia	LeOno01aG0139300.1	LeOno02aG0035700.1	0.978579	paralogs
O. viciifolia-O. viciifolia	LeOno01aG0139400.1	LeOno02aG0035800.1	1.0628	paralogs
O. viciifolia-O. viciifolia	LeOno01aG0139500.1	LeOno02aG0036000.1	0.678635	paralogs
O. viciifolia-O. viciifolia	LeOno01aG0139600.1	LeOno02aG0036100.1	0.51461	paralogs
O. viciifolia-O. viciifolia	LeOno01aG0139900.1	LeOno02aG0036300.1	0.943048	paralogs
O. viciifolia-O. viciifolia	LeOno01aG0140000.1	LeOno02aG0036500.1	0.979974	paralogs
O. viciifolia-O. viciifolia	LeOno01aG0140100.1	LeOno02aG0036600.1	1.15454	paralogs
O. viciifolia-O. viciifolia	LeOno01aG0140400.1	LeOno02aG0037000.1	0.984742	paralogs
O. viciifolia-O. viciifolia	LeOno01aG0140700.1	LeOno02aG0037100.1	0.619929	paralogs
O. viciifolia-O. viciifolia	LeOno01aG0140900.1	LeOno02aG0037400.1	0.662951	paralogs
O. viciifolia-O. viciifolia	LeOno01aG0141000.1	LeOno02aG0037500.1	1.11862	paralogs
O. viciifolia-O. viciifolia	LeOno01aG0141300.1	LeOno02aG0037500.1	2.36138	paralogs
O. viciifolia-O. viciifolia	LeOno01aG0141300.1	LeOno02aG0037600.1	1.2733	paralogs
O. viciifolia-O. viciifolia	LeOno01aG0141500.1	LeOno02aG0037900.1	0.593658	paralogs
O. viciifolia-O. viciifolia	LeOno01aG0141600.1	LeOno02aG0038000.1	0.527693	paralogs
O. viciifolia-O. viciifolia	LeOno01aG0141800.1	LeOno02aG0038200.1	0.714707	paralogs
O. viciifolia-O. viciifolia	LeOno01aG0142600.1	LeOno02aG0038500.1	1.84953	paralogs
O. viciifolia-O. viciifolia	LeOno01aG0142700.1	LeOno02aG0039000.1	0.695692	paralogs
O. viciifolia-O. viciifolia	LeOno01aG0142900.1	LeOno02aG0039100.1	1.10536	paralogs
O. viciifolia-O. viciifolia	LeOno01aG0143300.1	LeOno02aG0039400.1	0.643053	paralogs
O. viciifolia-O. viciifolia	LeOno01aG0143600.1	LeOno02aG0039500.1	0.778303	paralogs
O. viciifolia-O. viciifolia	LeOno01aG0144600.1	LeOno02aG0040300.1	0.705	paralogs
O. viciifolia-O. viciifolia	LeOno01aG0144800.1	LeOno02aG0040400.1	1.15874	paralogs
O. viciifolia-O. viciifolia	LeOno01aG0144900.1	LeOno02aG0040600.1	0.872477	paralogs
O. viciifolia-O. viciifolia	LeOno01aG0145500.1	LeOno02aG0041100.1	0.953761	paralogs
O. viciifolia-O. viciifolia	LeOno01aG0145600.1	LeOno02aG0041200.1	1.40941	paralogs
O. viciifolia-O. viciifolia	LeOno01aG0145700.1	LeOno02aG0041600.1	1.12355	paralogs
O. viciifolia-O. viciifolia	LeOno01aG0145800.2	LeOno02aG0041700.1	0.574003	paralogs
O. viciifolia-O. viciifolia	LeOno01aG0145900.1	LeOno02aG0041800.2	0.553678	paralogs
O. viciifolia-O. viciifolia	LeOno01aG0146200.1	LeOno02aG0042800.1	1.06885	paralogs
O. viciifolia-O. viciifolia	LeOno01aG0146300.1	LeOno02aG0043000.1	1.35527	paralogs
O. viciifolia-O. viciifolia	LeOno01aG0146400.1	LeOno02aG0043100.1	1.11234	paralogs
O. viciifolia-O. viciifolia	LeOno01aG0146500.1	LeOno02aG0043200.1	0.730203	paralogs
O. viciifolia-O. viciifolia	LeOno01aG0146600.1	LeOno02aG0043300.1	1.24578	paralogs
O. viciifolia-O. viciifolia	LeOno01aG0146800.1	LeOno02aG0044200.1	1.48006	paralogs
O. viciifolia-O. viciifolia	LeOno01aG0147200.1	LeOno02aG0044600.1	0.86221	paralogs
O. viciifolia-O. viciifolia	LeOno01aG0147400.2	LeOno02aG0045400.1	1.03607	paralogs
O. viciifolia-O. viciifolia	LeOno01aG0147500.1	LeOno02aG0045600.1	1.87219	paralogs
O. viciifolia-O. viciifolia	LeOno01aG0147700.1	LeOno02aG0045700.1	0.472519	paralogs
O. viciifolia-O. viciifolia	LeOno01aG0148000.1	LeOno02aG0046100.1	0.792146	paralogs
O. viciifolia-O. viciifolia	LeOno01aG0148100.1	LeOno02aG0046200.1	0.607451	paralogs
O. viciifolia-O. viciifolia	LeOno01aG0148400.1	LeOno02aG0046800.1	0.708333	paralogs
O. viciifolia-O. viciifolia	LeOno01aG0148900.1	LeOno02aG0047200.1	1.20817	paralogs
O. viciifolia-O. viciifolia	LeOno01aG0149400.1	LeOno02aG0047400.2	0.977126	paralogs
O. viciifolia-O. viciifolia	LeOno01aG0149600.1	LeOno02aG0047600.1	2.31554	paralogs
O. viciifolia-O. viciifolia	LeOno01aG0149900.1	LeOno02aG0048000.1	0.656321	paralogs
O. viciifolia-O. viciifolia	LeOno01aG0150000.1	LeOno02aG0048100.2	0.534823	paralogs
O. viciifolia-O. viciifolia	LeOno01aG0150200.1	LeOno02aG0048200.1	0.54683	paralogs
O. viciifolia-O. viciifolia	LeOno01aG0150400.1	LeOno02aG0049300.1	0.617992	paralogs
O. viciifolia-O. viciifolia	LeOno01aG0150600.1	LeOno02aG0049600.1	0.608356	paralogs
O. viciifolia-O. viciifolia	LeOno01aG0150700.1	LeOno02aG0049700.1	0.619636	paralogs
O. viciifolia-O. viciifolia	LeOno01aG0150800.1	LeOno02aG0049800.1	0.728625	paralogs
O. viciifolia-O. viciifolia	LeOno01aG0151700.1	LeOno02aG0050200.1	4.228	paralogs
O. viciifolia-O. viciifolia	LeOno01aG0151900.1	LeOno02aG0050300.1	0.825681	paralogs
O. viciifolia-O. viciifolia	LeOno01aG0152400.1	LeOno02aG0050500.1	0.628628	paralogs
O. viciifolia-O. viciifolia	LeOno01aG0153000.1	LeOno02aG0050800.1	0.968393	paralogs
O. viciifolia-O. viciifolia	LeOno01aG0153200.1	LeOno02aG0050900.1	1.48928	paralogs
O. viciifolia-O. viciifolia	LeOno01aG0153400.1	LeOno02aG0051400.1	0.529802	paralogs
O. viciifolia-O. viciifolia	LeOno01aG0153500.1	LeOno02aG0051600.1	0.589463	paralogs
O. viciifolia-O. viciifolia	LeOno01aG0153600.1	LeOno02aG0051900.1	0.470112	paralogs
O. viciifolia-O. viciifolia	LeOno01aG0154200.1	LeOno02aG0052300.1	1.19397	paralogs
O. viciifolia-O. viciifolia	LeOno01aG0154300.1	LeOno02aG0052400.1	1.45262	paralogs
O. viciifolia-O. viciifolia	LeOno01aG0154500.1	LeOno02aG0052500.1	0.740108	paralogs
O. viciifolia-O. viciifolia	LeOno01aG0154600.1	LeOno02aG0052600.1	0.585554	paralogs
O. viciifolia-O. viciifolia	LeOno01aG0154800.1	LeOno02aG0052900.2	0.543979	paralogs
O. viciifolia-O. viciifolia	LeOno01aG0154900.1	LeOno02aG0053300.1	0.649603	paralogs
O. viciifolia-O. viciifolia	LeOno01aG0155000.1	LeOno02aG0053500.1	0.723629	paralogs
O. viciifolia-O. viciifolia	LeOno01aG0155200.1	LeOno02aG0054100.1	0.983631	paralogs
O. viciifolia-O. viciifolia	LeOno01aG0155500.1	LeOno02aG0054500.1	0.798716	paralogs
O. viciifolia-O. viciifolia	LeOno01aG0155600.1	LeOno02aG0054800.1	0.466501	paralogs
O. viciifolia-O. viciifolia	LeOno01aG0156500.1	LeOno02aG0055600.1	1.07023	paralogs
O. viciifolia-O. viciifolia	LeOno01aG0156600.1	LeOno02aG0055700.1	0.665477	paralogs
O. viciifolia-O. viciifolia	LeOno01aG0156800.1	LeOno02aG0055800.1	0.997072	paralogs
O. viciifolia-O. viciifolia	LeOno01aG0156900.1	LeOno02aG0056000.1	1.51061	paralogs
O. viciifolia-O. viciifolia	LeOno01aG0157200.2	LeOno02aG0056300.1	0.700502	paralogs
O. viciifolia-O. viciifolia	LeOno01aG0157400.1	LeOno02aG0056600.1	0.773633	paralogs
O. viciifolia-O. viciifolia	LeOno01aG0157500.1	LeOno02aG0056800.1	0.616899	paralogs
O. viciifolia-O. viciifolia	LeOno01aG0158100.1	LeOno02aG0057600.1	0.377929	paralogs
O. viciifolia-O. viciifolia	LeOno01aG0158500.1	LeOno02aG0057900.1	0.646573	paralogs
O. viciifolia-O. viciifolia	LeOno01aG0158800.1	LeOno02aG0059000.1	0.599947	paralogs
O. viciifolia-O. viciifolia	LeOno01aG0158900.1	LeOno02aG0059100.1	0.687287	paralogs
O. viciifolia-O. viciifolia	LeOno01aG0159400.1	LeOno02aG0059200.1	0.824736	paralogs
O. viciifolia-O. viciifolia	LeOno01aG0159500.1	LeOno02aG0059400.1	0.675434	paralogs
O. viciifolia-O. viciifolia	LeOno01aG0159600.1	LeOno02aG0060000.1	0.768341	paralogs
O. viciifolia-O. viciifolia	LeOno01aG0159700.1	LeOno02aG0059800.1	0.890262	paralogs
O. viciifolia-O. viciifolia	LeOno01aG0161000.1	LeOno02aG0061600.1	0.846165	paralogs
O. viciifolia-O. viciifolia	LeOno01aG0161500.1	LeOno02aG0062400.1	0.87891	paralogs
O. viciifolia-O. viciifolia	LeOno01aG0162200.1	LeOno02aG0062800.1	1.2597	paralogs
O. viciifolia-O. viciifolia	LeOno01aG0162300.1	LeOno02aG0063300.1	0.64248	paralogs
O. viciifolia-O. viciifolia	LeOno01aG0162400.1	LeOno02aG0063400.1	0.761244	paralogs
O. viciifolia-O. viciifolia	LeOno01aG0162500.1	LeOno02aG0063600.1	0.706973	paralogs
O. viciifolia-O. viciifolia	LeOno01aG0162700.1	LeOno02aG0063800.1	0.563267	paralogs
O. viciifolia-O. viciifolia	LeOno01aG0163100.1	LeOno02aG0064000.1	0.803905	paralogs
O. viciifolia-O. viciifolia	LeOno01aG0163500.1	LeOno02aG0064400.1	0.557389	paralogs
O. viciifolia-O. viciifolia	LeOno01aG0163600.1	LeOno02aG0064900.1	0.566049	paralogs
O. viciifolia-O. viciifolia	LeOno01aG0163800.1	LeOno02aG0065000.1	0.662486	paralogs
O. viciifolia-O. viciifolia	LeOno01aG0164100.1	LeOno02aG0065400.1	0.685261	paralogs
O. viciifolia-O. viciifolia	LeOno01aG0164200.1	LeOno02aG0065500.1	0.746263	paralogs
O. viciifolia-O. viciifolia	LeOno01aG0164400.1	LeOno02aG0065600.1	0.539984	paralogs
O. viciifolia-O. viciifolia	LeOno01aG0164600.1	LeOno02aG0065900.1	1.91714	paralogs
O. viciifolia-O. viciifolia	LeOno01aG0164800.1	LeOno02aG0066300.1	0.987983	paralogs
O. viciifolia-O. viciifolia	LeOno01aG0165200.1	LeOno02aG0066500.1	0.865254	paralogs
O. viciifolia-O. viciifolia	LeOno01aG0165300.1	LeOno02aG0066700.1	1.34577	paralogs
O. viciifolia-O. viciifolia	LeOno01aG0165600.1	LeOno02aG0067000.1	0.645922	paralogs
O. viciifolia-O. viciifolia	LeOno01aG0165700.1	LeOno02aG0067200.1	0.690001	paralogs
O. viciifolia-O. viciifolia	LeOno01aG0166100.1	LeOno02aG0067300.1	0.591494	paralogs
O. viciifolia-O. viciifolia	LeOno01aG0166700.1	LeOno02aG0067700.1	0.879225	paralogs
O. viciifolia-O. viciifolia	LeOno01aG0166900.2	LeOno02aG0068200.1	0.839856	paralogs
O. viciifolia-O. viciifolia	LeOno01aG0167000.1	LeOno02aG0068300.1	0.55165	paralogs
O. viciifolia-O. viciifolia	LeOno01aG0167200.1	LeOno02aG0069400.1	0.521353	paralogs
O. viciifolia-O. viciifolia	LeOno01aG0167300.1	LeOno02aG0069500.1	0.791171	paralogs
O. viciifolia-O. viciifolia	LeOno01aG0167600.1	LeOno02aG0069900.1	0.715104	paralogs
O. viciifolia-O. viciifolia	LeOno01aG0167800.1	LeOno02aG0070100.1	1.35867	paralogs
O. viciifolia-O. viciifolia	LeOno01aG0167900.1	LeOno02aG0070900.1	0.46327	paralogs
O. viciifolia-O. viciifolia	LeOno01aG0168100.1	LeOno02aG0071600.1	0.464234	paralogs
O. viciifolia-O. viciifolia	LeOno01aG0168500.1	LeOno02aG0071700.1	0.784966	paralogs
O. viciifolia-O. viciifolia	LeOno01aG0168900.1	LeOno02aG0072000.1	0.757142	paralogs
O. viciifolia-O. viciifolia	LeOno01aG0169000.1	LeOno02aG0072100.1	0.678431	paralogs
O. viciifolia-O. viciifolia	LeOno01aG0169100.1	LeOno02aG0072200.1	0.545102	paralogs
O. viciifolia-O. viciifolia	LeOno01aG0169500.1	LeOno02aG0074100.1	1.62561	paralogs
O. viciifolia-O. viciifolia	LeOno01aG0169600.1	LeOno02aG0074300.2	0.615813	paralogs
O. viciifolia-O. viciifolia	LeOno01aG0169700.1	LeOno02aG0074800.1	0.675637	paralogs
O. viciifolia-O. viciifolia	LeOno01aG0169900.1	LeOno02aG0075000.5	0.58601	paralogs
O. viciifolia-O. viciifolia	LeOno01aG0170200.1	LeOno02aG0075400.1	0.587284	paralogs
O. viciifolia-O. viciifolia	LeOno01aG0170600.1	LeOno02aG0075500.2	0.525305	paralogs
O. viciifolia-O. viciifolia	LeOno01aG0171000.1	LeOno02aG0076000.1	0.684033	paralogs
O. viciifolia-O. viciifolia	LeOno01aG0171300.1	LeOno02aG0076400.1	1.00226	paralogs
O. viciifolia-O. viciifolia	LeOno01aG0171600.1	LeOno02aG0076600.1	0.889387	paralogs
O. viciifolia-O. viciifolia	LeOno01aG0110900.1	LeOno02aG0011300.1	1.82597	paralogs
O. viciifolia-O. viciifolia	LeOno01aG0110900.1	LeOno02aG0011200.1	3.81525	paralogs
O. viciifolia-O. viciifolia	LeOno01aG0112700.1	LeOno02aG0014600.1	1.23008	paralogs
O. viciifolia-O. viciifolia	LeOno01aG0115200.1	LeOno02aG0015400.1	0.992215	paralogs
O. viciifolia-O. viciifolia	LeOno01aG0115700.1	LeOno02aG0016100.1	1.25752	paralogs
O. viciifolia-O. viciifolia	LeOno01aG0116200.1	LeOno02aG0016300.1	1.00364	paralogs
O. viciifolia-O. viciifolia	LeOno01aG0116400.1	LeOno02aG0016300.1	0.980833	paralogs
O. viciifolia-O. viciifolia	LeOno01aG0116500.1	LeOno02aG0016300.1	1.05704	paralogs
O. viciifolia-O. viciifolia	LeOno01aG0116700.1	LeOno02aG0016300.1	1.67934	paralogs
O. viciifolia-O. viciifolia	LeOno01aG0116900.1	LeOno02aG0016300.1	1.71756	paralogs
O. viciifolia-O. viciifolia	LeOno01aG0117000.1	LeOno02aG0016300.1	1.85666	paralogs
O. viciifolia-O. viciifolia	LeOno01aG0117100.1	LeOno02aG0016300.1	2.12635	paralogs
O. viciifolia-O. viciifolia	LeOno01aG0121300.1	LeOno02aG0019200.1	2.74929	paralogs
O. viciifolia-O. viciifolia	LeOno01aG0125300.1	LeOno02aG0022900.1	0.64008	paralogs
O. viciifolia-O. viciifolia	LeOno01aG0129000.1	LeOno02aG0025900.1	2.19483	paralogs
O. viciifolia-O. viciifolia	LeOno01aG0129000.1	LeOno02aG0025800.1	2.38385	paralogs
O. viciifolia-O. viciifolia	LeOno01aG0129200.1	LeOno02aG0026200.1	3.91998	paralogs
O. viciifolia-O. viciifolia	LeOno01aG0131400.1	LeOno02aG0028000.1	1.53413	paralogs
O. viciifolia-O. viciifolia	LeOno01aG0133500.1	LeOno02aG0030000.3	5.94533	paralogs
O. viciifolia-O. viciifolia	LeOno01aG0134700.1	LeOno02aG0032300.1	1.29687	paralogs
O. viciifolia-O. viciifolia	LeOno01aG0135200.1	LeOno02aG0032800.1	1.49543	paralogs
O. viciifolia-O. viciifolia	LeOno01aG0135200.1	LeOno02aG0032700.1	1.48463	paralogs
O. viciifolia-O. viciifolia	LeOno01aG0135400.1	LeOno02aG0033000.1	0.845035	paralogs
O. viciifolia-O. viciifolia	LeOno01aG0135500.1	LeOno02aG0033000.1	0.899504	paralogs
O. viciifolia-O. viciifolia	LeOno01aG0135600.1	LeOno02aG0033000.1	1.00966	paralogs
O. viciifolia-O. viciifolia	LeOno01aG0138500.1	LeOno02aG0035500.1	2.55644	paralogs
O. viciifolia-O. viciifolia	LeOno01aG0139600.1	LeOno02aG0036200.1	0.564482	paralogs
O. viciifolia-O. viciifolia	LeOno01aG0142800.1	LeOno02aG0039100.1	1.04481	paralogs
O. viciifolia-O. viciifolia	LeOno01aG0143000.1	LeOno02aG0039100.1	1.58494	paralogs
O. viciifolia-O. viciifolia	LeOno01aG0143100.1	LeOno02aG0039100.1	1.24941	paralogs
O. viciifolia-O. viciifolia	LeOno01aG0143400.1	LeOno02aG0039400.1	1.47261	paralogs
O. viciifolia-O. viciifolia	LeOno01aG0143800.1	LeOno02aG0039600.1	2.37385	paralogs
O. viciifolia-O. viciifolia	LeOno01aG0143900.1	LeOno02aG0039600.1	2.91027	paralogs
O. viciifolia-O. viciifolia	LeOno01aG0144200.1	LeOno02aG0039500.1	1.57621	paralogs
O. viciifolia-O. viciifolia	LeOno01aG0147300.1	LeOno02aG0044900.1	1.17877	paralogs
O. viciifolia-O. viciifolia	LeOno01aG0147300.1	LeOno02aG0045000.1	0.893425	paralogs
O. viciifolia-O. viciifolia	LeOno01aG0147300.1	LeOno02aG0044800.1	1.23203	paralogs
O. viciifolia-O. viciifolia	LeOno01aG0149300.1	LeOno02aG0047400.2	1.04497	paralogs
O. viciifolia-O. viciifolia	LeOno01aG0149500.1	LeOno02aG0047400.2	0.553542	paralogs
O. viciifolia-O. viciifolia	LeOno01aG0149800.1	LeOno02aG0048000.1	1.61439	paralogs
O. viciifolia-O. viciifolia	LeOno01aG0151900.1	LeOno02aG0050600.1	1.2244	paralogs
O. viciifolia-O. viciifolia	LeOno01aG0156200.1	LeOno02aG0055200.1	1.02477	paralogs
O. viciifolia-O. viciifolia	LeOno01aG0156200.1	LeOno02aG0055300.1	1.19739	paralogs
O. viciifolia-O. viciifolia	LeOno01aG0156800.1	LeOno02aG0056000.1	1.40449	paralogs
O. viciifolia-O. viciifolia	LeOno01aG0156900.1	LeOno02aG0055800.1	1.54315	paralogs
O. viciifolia-O. viciifolia	LeOno01aG0158200.1	LeOno02aG0057800.1	0.612273	paralogs
O. viciifolia-O. viciifolia	LeOno01aG0158300.1	LeOno02aG0057800.1	1.39457	paralogs
O. viciifolia-O. viciifolia	LeOno01aG0161000.1	LeOno02aG0061700.1	1.29774	paralogs
O. viciifolia-O. viciifolia	LeOno01aG0161100.1	LeOno02aG0061800.1	1.07548	paralogs
O. viciifolia-O. viciifolia	LeOno01aG0161100.1	LeOno02aG0061900.1	0.912829	paralogs
O. viciifolia-O. viciifolia	LeOno01aG0161100.1	LeOno02aG0062300.1	0.830546	paralogs
O. viciifolia-O. viciifolia	LeOno01aG0161100.1	LeOno02aG0061700.1	0.670245	paralogs
O. viciifolia-O. viciifolia	LeOno01aG0161100.1	LeOno02aG0062000.1	1.21596	paralogs
O. viciifolia-O. viciifolia	LeOno01aG0161100.1	LeOno02aG0062200.1	0.936573	paralogs
O. viciifolia-O. viciifolia	LeOno01aG0161200.1	LeOno02aG0061700.1	0.633899	paralogs
O. viciifolia-O. viciifolia	LeOno01aG0161200.1	LeOno02aG0061900.1	0.812691	paralogs
O. viciifolia-O. viciifolia	LeOno01aG0161200.1	LeOno02aG0061800.1	0.989567	paralogs
O. viciifolia-O. viciifolia	LeOno01aG0161200.1	LeOno02aG0062300.1	0.847695	paralogs
O. viciifolia-O. viciifolia	LeOno01aG0161200.1	LeOno02aG0062000.1	1.22821	paralogs
O. viciifolia-O. viciifolia	LeOno01aG0161200.1	LeOno02aG0062200.1	0.911622	paralogs
O. viciifolia-O. viciifolia	LeOno01aG0161300.1	LeOno02aG0061800.1	0.979237	paralogs
O. viciifolia-O. viciifolia	LeOno01aG0161300.1	LeOno02aG0061900.1	0.80233	paralogs
O. viciifolia-O. viciifolia	LeOno01aG0161300.1	LeOno02aG0062300.1	0.82583	paralogs
O. viciifolia-O. viciifolia	LeOno01aG0161300.1	LeOno02aG0061700.1	0.613686	paralogs
O. viciifolia-O. viciifolia	LeOno01aG0161300.1	LeOno02aG0062000.1	1.10367	paralogs
O. viciifolia-O. viciifolia	LeOno01aG0161300.1	LeOno02aG0062200.1	0.937931	paralogs
O. viciifolia-O. viciifolia	LeOno01aG0161500.1	LeOno02aG0061700.1	2.43058	paralogs
O. viciifolia-O. viciifolia	LeOno01aG0161500.1	LeOno02aG0061600.1	1.664	paralogs
O. viciifolia-O. viciifolia	LeOno01aG0162000.1	LeOno02aG0062600.1	1.69851	paralogs
O. viciifolia-O. viciifolia	LeOno01aG0162100.1	LeOno02aG0062600.1	1.67944	paralogs
O. viciifolia-O. viciifolia	LeOno01aG0162600.1	LeOno02aG0063600.1	1.24314	paralogs
O. viciifolia-O. viciifolia	LeOno01aG0163500.1	LeOno02aG0064500.1	0.421088	paralogs
O. viciifolia-O. viciifolia	LeOno01aG0163900.1	LeOno02aG0065100.1	1.21101	paralogs
O. viciifolia-O. viciifolia	LeOno01aG0164500.1	LeOno02aG0065700.1	0.686439	paralogs
O. viciifolia-O. viciifolia	LeOno01aG0164500.1	LeOno02aG0065800.1	0.696727	paralogs
O. viciifolia-O. viciifolia	LeOno01aG0165800.1	LeOno02aG0067200.1	0.992505	paralogs
O. viciifolia-O. viciifolia	LeOno01aG0165900.1	LeOno02aG0067200.1	0.918478	paralogs
O. viciifolia-O. viciifolia	LeOno01aG0166300.1	LeOno02aG0067700.1	0.655795	paralogs
O. viciifolia-O. viciifolia	LeOno01aG0166400.1	LeOno02aG0067700.1	0.668806	paralogs
O. viciifolia-O. viciifolia	LeOno01aG0167000.1	LeOno02aG0068400.1	0.471892	paralogs
O. viciifolia-O. viciifolia	LeOno01aG0167500.1	LeOno02aG0069800.1	1.39242	paralogs
O. viciifolia-O. viciifolia	LeOno01aG0168000.1	LeOno02aG0070500.1	1.12696	paralogs
O. viciifolia-O. viciifolia	LeOno01aG0168000.1	LeOno02aG0071300.1	1.10364	paralogs
O. viciifolia-O. viciifolia	LeOno01aG0168000.1	LeOno02aG0070800.1	1.28679	paralogs
O. viciifolia-O. viciifolia	LeOno01aG0168000.1	LeOno02aG0070600.1	1.27401	paralogs
O. viciifolia-O. viciifolia	LeOno01aG0168200.1	LeOno02aG0071700.1	0.631973	paralogs
O. viciifolia-O. viciifolia	LeOno01aG0168300.1	LeOno02aG0071700.1	0.618312	paralogs
O. viciifolia-O. viciifolia	LeOno01aG0168400.1	LeOno02aG0071700.1	0.754598	paralogs
O. viciifolia-O. viciifolia	LeOno01aG0168600.1	LeOno02aG0071700.1	0.586549	paralogs
O. viciifolia-O. viciifolia	LeOno01aG0171100.1	LeOno02aG0076000.1	0.749138	paralogs
O. viciifolia-O. viciifolia	LeOno01aG0171200.1	LeOno02aG0076000.1	0.632572	paralogs
O. viciifolia-O. viciifolia	LeOno01aG0175400.1	LeOno02aG0230100.1	0.702096	paralogs
O. viciifolia-O. viciifolia	LeOno01aG0176500.1	LeOno02aG0230500.1	0.884268	paralogs
O. viciifolia-O. viciifolia	LeOno01aG0176600.1	LeOno02aG0230700.1	0.709621	paralogs
O. viciifolia-O. viciifolia	LeOno01aG0176800.1	LeOno02aG0231300.1	0.569927	paralogs
O. viciifolia-O. viciifolia	LeOno01aG0177600.1	LeOno02aG0232200.1	0.577789	paralogs
O. viciifolia-O. viciifolia	LeOno01aG0177900.1	LeOno02aG0232400.1	1.04634	paralogs
O. viciifolia-O. viciifolia	LeOno01aG0178200.1	LeOno02aG0233200.1	0.704489	paralogs
O. viciifolia-O. viciifolia	LeOno01aG0178800.1	LeOno02aG0234100.1	0.589834	paralogs
O. viciifolia-O. viciifolia	LeOno01aG0178900.1	LeOno02aG0233600.1	0.58666	paralogs
O. viciifolia-O. viciifolia	LeOno01aG0180000.1	LeOno02aG0234500.1	0.676161	paralogs
O. viciifolia-O. viciifolia	LeOno01aG0181300.1	LeOno02aG0235400.1	0.533879	paralogs
O. viciifolia-O. viciifolia	LeOno01aG0181400.1	LeOno02aG0235300.1	0.80258	paralogs
O. viciifolia-O. viciifolia	LeOno01aG0181900.1	LeOno02aG0235700.1	0.6973	paralogs
O. viciifolia-O. viciifolia	LeOno01aG0182000.1	LeOno02aG0235800.1	0.765731	paralogs
O. viciifolia-O. viciifolia	LeOno01aG0182300.1	LeOno02aG0236300.1	0.766494	paralogs
O. viciifolia-O. viciifolia	LeOno01aG0182600.1	LeOno02aG0239000.1	0.815657	paralogs
O. viciifolia-O. viciifolia	LeOno01aG0182700.1	LeOno02aG0236900.1	0.615289	paralogs
O. viciifolia-O. viciifolia	LeOno01aG0183500.1	LeOno02aG0237100.1	0.966248	paralogs
O. viciifolia-O. viciifolia	LeOno01aG0183700.1	LeOno02aG0237300.1	0.870613	paralogs
O. viciifolia-O. viciifolia	LeOno01aG0184000.1	LeOno02aG0237700.1	2.10684	paralogs
O. viciifolia-O. viciifolia	LeOno01aG0184100.1	LeOno02aG0237800.3	0.815019	paralogs
O. viciifolia-O. viciifolia	LeOno01aG0176500.1	LeOno02aG0230700.1	1.75037	paralogs
O. viciifolia-O. viciifolia	LeOno01aG0176600.1	LeOno02aG0230500.1	1.48265	paralogs
O. viciifolia-O. viciifolia	LeOno01aG0176700.1	LeOno02aG0230900.1	1.40595	paralogs
O. viciifolia-O. viciifolia	LeOno01aG0176800.1	LeOno02aG0231100.1	0.586447	paralogs
O. viciifolia-O. viciifolia	LeOno01aG0177400.1	LeOno02aG0233300.1	2.48451	paralogs
O. viciifolia-O. viciifolia	LeOno01aG0177500.1	LeOno02aG0233400.1	3.55169	paralogs
O. viciifolia-O. viciifolia	LeOno01aG0177900.1	LeOno02aG0232300.1	0.810769	paralogs
O. viciifolia-O. viciifolia	LeOno01aG0178000.1	LeOno02aG0232400.1	1.02094	paralogs
O. viciifolia-O. viciifolia	LeOno01aG0182600.1	LeOno02aG0239100.1	0.583821	paralogs
O. viciifolia-O. viciifolia	LeOno01aG0183800.1	LeOno02aG0237400.1	3.57259	paralogs
O. viciifolia-O. viciifolia	LeOno01aG0183800.1	LeOno02aG0236500.1	1.98737	paralogs
O. viciifolia-O. viciifolia	LeOno01aG0187000.1	LeOno02aG0245800.1	0.511013	paralogs
O. viciifolia-O. viciifolia	LeOno01aG0187200.1	LeOno02aG0245900.1	0.773707	paralogs
O. viciifolia-O. viciifolia	LeOno01aG0187300.1	LeOno02aG0246200.1	0.592361	paralogs
O. viciifolia-O. viciifolia	LeOno01aG0187600.1	LeOno02aG0246600.1	0.895181	paralogs
O. viciifolia-O. viciifolia	LeOno01aG0187700.1	LeOno02aG0246800.1	0.614882	paralogs
O. viciifolia-O. viciifolia	LeOno01aG0187800.2	LeOno02aG0246900.1	0.764284	paralogs
O. viciifolia-O. viciifolia	LeOno01aG0187900.1	LeOno02aG0247700.1	0.648047	paralogs
O. viciifolia-O. viciifolia	LeOno01aG0188500.1	LeOno02aG0247900.1	1.08598	paralogs
O. viciifolia-O. viciifolia	LeOno01aG0188700.1	LeOno02aG0248100.1	0.943507	paralogs
O. viciifolia-O. viciifolia	LeOno01aG0189000.1	LeOno02aG0248300.1	0.568843	paralogs
O. viciifolia-O. viciifolia	LeOno01aG0188200.1	LeOno02aG0246900.1	0.811316	paralogs
O. viciifolia-O. viciifolia	LeOno01aG0240700.1	LeOno02aG0221800.1	1.07923	paralogs
O. viciifolia-O. viciifolia	LeOno01aG0241200.1	LeOno02aG0221900.1	2.70819	paralogs
O. viciifolia-O. viciifolia	LeOno01aG0241900.1	LeOno02aG0222300.1	1.17486	paralogs
O. viciifolia-O. viciifolia	LeOno01aG0242100.1	LeOno02aG0222500.1	0.976235	paralogs
O. viciifolia-O. viciifolia	LeOno01aG0239200.1	LeOno02aG0220900.1	2.77517	paralogs
O. viciifolia-O. viciifolia	LeOno01aG0239600.2	LeOno02aG0221000.1	2.28126	paralogs
O. viciifolia-O. viciifolia	LeOno01aG0241100.1	LeOno02aG0222000.1	1.37239	paralogs
O. viciifolia-O. viciifolia	LeOno01aG0241100.1	LeOno02aG0222100.1	1.9349	paralogs
O. viciifolia-O. viciifolia	LeOno01aG0242000.1	LeOno02aG0222500.1	0.911111	paralogs
O. viciifolia-O. viciifolia	LeOno01aG0242200.1	LeOno02aG0222500.1	1.16824	paralogs
O. viciifolia-O. viciifolia	LeOno01aG0242400.1	LeOno02aG0222500.1	1.20276	paralogs
O. viciifolia-O. viciifolia	LeOno01aG0330000.1	LeOno02aG0110300.1	1.0375	paralogs
O. viciifolia-O. viciifolia	LeOno01aG0330200.1	LeOno02aG0110100.1	2.50408	paralogs
O. viciifolia-O. viciifolia	LeOno01aG0330700.1	LeOno02aG0109900.1	0.819938	paralogs
O. viciifolia-O. viciifolia	LeOno01aG0331200.1	LeOno02aG0109800.1	0.549553	paralogs
O. viciifolia-O. viciifolia	LeOno01aG0332800.1	LeOno02aG0108500.1	0.581182	paralogs
O. viciifolia-O. viciifolia	LeOno01aG0333300.1	LeOno02aG0108000.1	0.628936	paralogs
O. viciifolia-O. viciifolia	LeOno01aG0333700.1	LeOno02aG0107700.1	0.885054	paralogs
O. viciifolia-O. viciifolia	LeOno01aG0334400.1	LeOno02aG0107400.1	0.723061	paralogs
O. viciifolia-O. viciifolia	LeOno01aG0335400.1	LeOno02aG0107300.1	0.617777	paralogs
O. viciifolia-O. viciifolia	LeOno01aG0335500.1	LeOno02aG0107000.1	0.49837	paralogs
O. viciifolia-O. viciifolia	LeOno01aG0335600.1	LeOno02aG0106800.1	0.957092	paralogs
O. viciifolia-O. viciifolia	LeOno01aG0335900.1	LeOno02aG0105800.1	0.709637	paralogs
O. viciifolia-O. viciifolia	LeOno01aG0337200.1	LeOno02aG0105200.1	0.525962	paralogs
O. viciifolia-O. viciifolia	LeOno01aG0337700.1	LeOno02aG0105000.1	0.628223	paralogs
O. viciifolia-O. viciifolia	LeOno01aG0337900.1	LeOno02aG0104900.1	0.605156	paralogs
O. viciifolia-O. viciifolia	LeOno01aG0338000.1	LeOno02aG0104600.1	0.661284	paralogs
O. viciifolia-O. viciifolia	LeOno01aG0338400.1	LeOno02aG0103800.1	0.720702	paralogs
O. viciifolia-O. viciifolia	LeOno01aG0338800.1	LeOno02aG0103500.1	0.789384	paralogs
O. viciifolia-O. viciifolia	LeOno01aG0339000.1	LeOno02aG0103000.1	1.01667	paralogs
O. viciifolia-O. viciifolia	LeOno01aG0339300.1	LeOno02aG0101900.1	0.880482	paralogs
O. viciifolia-O. viciifolia	LeOno01aG0339900.1	LeOno02aG0102700.1	0.906594	paralogs
O. viciifolia-O. viciifolia	LeOno01aG0340800.1	LeOno02aG0102300.1	0.902799	paralogs
O. viciifolia-O. viciifolia	LeOno01aG0337300.1	LeOno02aG0105400.1	1.32887	paralogs
O. viciifolia-O. viciifolia	LeOno01aG0337300.1	LeOno02aG0105300.1	1.5025	paralogs
O. viciifolia-O. viciifolia	LeOno01aG0338100.1	LeOno02aG0104600.1	0.66431	paralogs
O. viciifolia-O. viciifolia	LeOno01aG0338200.1	LeOno02aG0104000.1	0.839984	paralogs
O. viciifolia-O. viciifolia	LeOno01aG0338200.1	LeOno02aG0103900.1	1.3602	paralogs
O. viciifolia-O. viciifolia	LeOno01aG0338200.1	LeOno02aG0103800.1	1.24028	paralogs
O. viciifolia-O. viciifolia	LeOno01aG0338300.1	LeOno02aG0104000.1	0.841029	paralogs
O. viciifolia-O. viciifolia	LeOno01aG0338300.1	LeOno02aG0103900.1	1.31603	paralogs
O. viciifolia-O. viciifolia	LeOno01aG0338300.1	LeOno02aG0103800.1	1.09901	paralogs
O. viciifolia-O. viciifolia	LeOno01aG0338400.1	LeOno02aG0104000.1	1.61831	paralogs
O. viciifolia-O. viciifolia	LeOno01aG0338400.1	LeOno02aG0103900.1	1.39279	paralogs
O. viciifolia-O. viciifolia	LeOno01aG0338800.1	LeOno02aG0103600.1	0.994995	paralogs
O. viciifolia-O. viciifolia	LeOno01aG0339000.1	LeOno02aG0103100.1	1.18072	paralogs
O. viciifolia-O. viciifolia	LeOno01aG0339000.1	LeOno02aG0103300.1	1.27713	paralogs
O. viciifolia-O. viciifolia	LeOno01aG0339100.1	LeOno02aG0103300.1	1.46796	paralogs
O. viciifolia-O. viciifolia	LeOno01aG0339100.1	LeOno02aG0103100.1	1.7024	paralogs
O. viciifolia-O. viciifolia	LeOno01aG0339100.1	LeOno02aG0103000.1	1.34154	paralogs
O. viciifolia-O. viciifolia	LeOno01aG0339200.1	LeOno02aG0101600.1	0.5254	paralogs
O. viciifolia-O. viciifolia	LeOno01aG0339500.1	LeOno02aG0102300.1	1.38419	paralogs
O. viciifolia-O. viciifolia	LeOno01aG0339500.1	LeOno02aG0102200.1	1.77664	paralogs
O. viciifolia-O. viciifolia	LeOno01aG0339600.1	LeOno02aG0103100.1	2.1387	paralogs
O. viciifolia-O. viciifolia	LeOno01aG0339600.1	LeOno02aG0103300.1	1.57611	paralogs
O. viciifolia-O. viciifolia	LeOno01aG0339600.1	LeOno02aG0103000.1	1.74129	paralogs
O. viciifolia-O. viciifolia	LeOno01aG0340700.1	LeOno02aG0102300.1	0.902799	paralogs
O. viciifolia-O. viciifolia	LeOno01aG0340700.1	LeOno02aG0102200.1	1.09241	paralogs
O. viciifolia-O. viciifolia	LeOno01aG0340800.1	LeOno02aG0102200.1	1.09241	paralogs
O. viciifolia-O. viciifolia	LeOno01aG0341300.1	LeOno02aG0102300.1	0.902799	paralogs
O. viciifolia-O. viciifolia	LeOno01aG0341300.1	LeOno02aG0102200.1	1.09241	paralogs
O. viciifolia-O. viciifolia	LeOno01aG0347900.3	LeOno02aG0101000.1	0.487209	paralogs
O. viciifolia-O. viciifolia	LeOno01aG0349300.1	LeOno02aG0100000.1	0.587221	paralogs
O. viciifolia-O. viciifolia	LeOno01aG0349500.1	LeOno02aG0099800.1	0.795475	paralogs
O. viciifolia-O. viciifolia	LeOno01aG0349800.1	LeOno02aG0099200.1	0.784424	paralogs
O. viciifolia-O. viciifolia	LeOno01aG0349900.1	LeOno02aG0098900.1	0.639865	paralogs
O. viciifolia-O. viciifolia	LeOno01aG0350000.1	LeOno02aG0098800.1	1.02725	paralogs
O. viciifolia-O. viciifolia	LeOno01aG0348600.1	LeOno02aG0100000.1	0.787967	paralogs
O. viciifolia-O. viciifolia	LeOno01aG0348900.1	LeOno02aG0100000.1	0.635473	paralogs
O. viciifolia-O. viciifolia	LeOno01aG0349000.1	LeOno02aG0100000.1	1.25407	paralogs
O. viciifolia-O. viciifolia	LeOno01aG0349100.1	LeOno02aG0100000.1	0.700446	paralogs
O. viciifolia-O. viciifolia	LeOno01aG0349200.1	LeOno02aG0100000.1	1.18036	paralogs
O. viciifolia-O. viciifolia	LeOno01aG0349400.1	LeOno02aG0099800.1	0.777817	paralogs
O. viciifolia-O. viciifolia	LeOno01aG0349700.1	LeOno02aG0099800.1	0.795475	paralogs
O. viciifolia-O. viciifolia	LeOno01aG0349800.1	LeOno02aG0099300.1	1.32278	paralogs
O. viciifolia-O. viciifolia	LeOno01aG0353500.1	LeOno02aG0097100.1	0.650929	paralogs
O. viciifolia-O. viciifolia	LeOno01aG0353800.1	LeOno02aG0097000.1	0.641185	paralogs
O. viciifolia-O. viciifolia	LeOno01aG0355600.1	LeOno02aG0096900.1	0.53008	paralogs
O. viciifolia-O. viciifolia	LeOno01aG0356100.1	LeOno02aG0096200.1	0.653313	paralogs
O. viciifolia-O. viciifolia	LeOno01aG0357000.1	LeOno02aG0095500.1	0.617251	paralogs
O. viciifolia-O. viciifolia	LeOno01aG0357100.1	LeOno02aG0095400.1	0.520829	paralogs
O. viciifolia-O. viciifolia	LeOno01aG0357900.1	LeOno02aG0095300.1	0.718808	paralogs
O. viciifolia-O. viciifolia	LeOno01aG0358700.1	LeOno02aG0095100.1	0.50932	paralogs
O. viciifolia-O. viciifolia	LeOno01aG0359500.1	LeOno02aG0094300.1	1.19813	paralogs
O. viciifolia-O. viciifolia	LeOno01aG0359600.1	LeOno02aG0094200.1	1.0351	paralogs
O. viciifolia-O. viciifolia	LeOno01aG0358200.1	LeOno02aG0095200.1	2.87529	paralogs
O. viciifolia-O. viciifolia	LeOno01aG0360000.1	LeOno02aG0093800.1	1.57834	paralogs
O. viciifolia-O. viciifolia	LeOno01aG0364800.1	LeOno02aG0080600.1	0.710731	paralogs
O. viciifolia-O. viciifolia	LeOno01aG0364900.1	LeOno02aG0080500.1	0.565915	paralogs
O. viciifolia-O. viciifolia	LeOno01aG0365100.1	LeOno02aG0080300.1	0.695491	paralogs
O. viciifolia-O. viciifolia	LeOno01aG0366400.1	LeOno02aG0081200.1	0.634679	paralogs
O. viciifolia-O. viciifolia	LeOno01aG0366700.1	LeOno02aG0081400.1	0.69817	paralogs
O. viciifolia-O. viciifolia	LeOno01aG0367200.1	LeOno02aG0081800.1	0.87283	paralogs
O. viciifolia-O. viciifolia	LeOno01aG0367300.1	LeOno02aG0081900.1	0.652423	paralogs
O. viciifolia-O. viciifolia	LeOno01aG0367400.1	LeOno02aG0082000.1	0.870936	paralogs
O. viciifolia-O. viciifolia	LeOno01aG0367500.1	LeOno02aG0082100.1	1.09758	paralogs
O. viciifolia-O. viciifolia	LeOno01aG0367900.1	LeOno02aG0082800.1	2.09283	paralogs
O. viciifolia-O. viciifolia	LeOno01aG0368100.1	LeOno02aG0083500.1	0.647619	paralogs
O. viciifolia-O. viciifolia	LeOno01aG0368500.1	LeOno02aG0084000.1	1.14147	paralogs
O. viciifolia-O. viciifolia	LeOno01aG0369000.1	LeOno02aG0084400.1	0.770818	paralogs
O. viciifolia-O. viciifolia	LeOno01aG0369100.1	LeOno02aG0084500.1	1.97113	paralogs
O. viciifolia-O. viciifolia	LeOno01aG0369400.1	LeOno02aG0086000.1	1.11971	paralogs
O. viciifolia-O. viciifolia	LeOno01aG0369800.1	LeOno02aG0086400.1	1.08624	paralogs
O. viciifolia-O. viciifolia	LeOno01aG0370000.1	LeOno02aG0086700.1	1.28488	paralogs
O. viciifolia-O. viciifolia	LeOno01aG0370600.1	LeOno02aG0087900.1	0.811473	paralogs
O. viciifolia-O. viciifolia	LeOno01aG0370900.1	LeOno02aG0088200.1	0.637476	paralogs
O. viciifolia-O. viciifolia	LeOno01aG0371200.1	LeOno02aG0088400.1	0.857247	paralogs
O. viciifolia-O. viciifolia	LeOno01aG0371300.1	LeOno02aG0088500.1	0.606306	paralogs
O. viciifolia-O. viciifolia	LeOno01aG0371400.1	LeOno02aG0088700.1	0.636145	paralogs
O. viciifolia-O. viciifolia	LeOno01aG0371700.1	LeOno02aG0089500.1	1.05509	paralogs
O. viciifolia-O. viciifolia	LeOno01aG0372100.1	LeOno02aG0089900.1	1.03652	paralogs
O. viciifolia-O. viciifolia	LeOno01aG0372300.1	LeOno02aG0090100.1	0.61166	paralogs
O. viciifolia-O. viciifolia	LeOno01aG0373300.1	LeOno02aG0091100.1	0.75425	paralogs
O. viciifolia-O. viciifolia	LeOno01aG0373800.1	LeOno02aG0090700.1	0.884942	paralogs
O. viciifolia-O. viciifolia	LeOno01aG0374200.1	LeOno02aG0091500.1	0.500054	paralogs
O. viciifolia-O. viciifolia	LeOno01aG0374300.1	LeOno02aG0091800.1	0.877686	paralogs
O. viciifolia-O. viciifolia	LeOno01aG0374600.1	LeOno02aG0092400.1	0.622955	paralogs
O. viciifolia-O. viciifolia	LeOno01aG0374700.1	LeOno02aG0092500.1	0.542979	paralogs
O. viciifolia-O. viciifolia	LeOno01aG0375000.1	LeOno02aG0092900.1	0.601523	paralogs
O. viciifolia-O. viciifolia	LeOno01aG0376200.1	LeOno02aG0093100.1	0.747158	paralogs
O. viciifolia-O. viciifolia	LeOno01aG0376500.1	LeOno02aG0093700.1	0.697574	paralogs
O. viciifolia-O. viciifolia	LeOno01aG0368500.1	LeOno02aG0084100.1	1.16626	paralogs
O. viciifolia-O. viciifolia	LeOno01aG0368500.1	LeOno02aG0084200.1	0.989585	paralogs
O. viciifolia-O. viciifolia	LeOno01aG0369300.1	LeOno02aG0086000.1	2.13497	paralogs
O. viciifolia-O. viciifolia	LeOno01aG0369400.1	LeOno02aG0085800.1	1.71271	paralogs
O. viciifolia-O. viciifolia	LeOno01aG0369500.1	LeOno02aG0086000.1	1.19736	paralogs
O. viciifolia-O. viciifolia	LeOno01aG0369500.1	LeOno02aG0085800.1	1.07191	paralogs
O. viciifolia-O. viciifolia	LeOno01aG0369600.1	LeOno02aG0086000.1	1.85356	paralogs
O. viciifolia-O. viciifolia	LeOno01aG0369600.1	LeOno02aG0085800.1	1.37525	paralogs
O. viciifolia-O. viciifolia	LeOno01aG0369700.1	LeOno02aG0085900.1	0.749079	paralogs
O. viciifolia-O. viciifolia	LeOno01aG0369700.1	LeOno02aG0086100.1	0.827814	paralogs
O. viciifolia-O. viciifolia	LeOno01aG0369700.1	LeOno02aG0086200.1	0.75902	paralogs
O. viciifolia-O. viciifolia	LeOno01aG0369800.1	LeOno02aG0086300.1	0.700755	paralogs
O. viciifolia-O. viciifolia	LeOno01aG0369800.1	LeOno02aG0086500.1	1.20369	paralogs
O. viciifolia-O. viciifolia	LeOno01aG0369800.1	LeOno02aG0086600.1	1.85465	paralogs
O. viciifolia-O. viciifolia	LeOno01aG0370800.1	LeOno02aG0088000.1	1.25555	paralogs
O. viciifolia-O. viciifolia	LeOno01aG0371400.1	LeOno02aG0088600.1	0.86687	paralogs
O. viciifolia-O. viciifolia	LeOno01aG0372400.1	LeOno02aG0090300.1	1.32974	paralogs
O. viciifolia-O. viciifolia	LeOno01aG0372500.1	LeOno02aG0090300.1	3.55609	paralogs
O. viciifolia-O. viciifolia	LeOno01aG0372800.1	LeOno02aG0090300.1	1.77143	paralogs
O. viciifolia-O. viciifolia	LeOno01aG0372900.1	LeOno02aG0090300.1	1.48088	paralogs
O. viciifolia-O. viciifolia	LeOno01aG0374000.1	LeOno02aG0091300.1	1.04156	paralogs
O. viciifolia-O. viciifolia	LeOno01aG0374000.1	LeOno02aG0091400.1	1.08181	paralogs
O. viciifolia-O. viciifolia	LeOno01aG0374000.1	LeOno02aG0091200.1	1.09979	paralogs
O. viciifolia-O. viciifolia	LeOno01aG0374000.1	LeOno02aG0090500.1	1.87603	paralogs
O. viciifolia-O. viciifolia	LeOno01aG0374100.1	LeOno02aG0091300.1	1.14707	paralogs
O. viciifolia-O. viciifolia	LeOno01aG0374100.1	LeOno02aG0091400.1	1.20639	paralogs
O. viciifolia-O. viciifolia	LeOno01aG0374100.1	LeOno02aG0091200.1	1.13449	paralogs
O. viciifolia-O. viciifolia	LeOno01aG0374100.1	LeOno02aG0090500.1	1.8819	paralogs
O. viciifolia-O. viciifolia	LeOno01aG0376200.1	LeOno02aG0093200.2	4.36004	paralogs
O. viciifolia-O. viciifolia	LeOno01aG0074200.1	LeOno03aG0162500.1	0.750824	paralogs
O. viciifolia-O. viciifolia	LeOno01aG0075400.1	LeOno03aG0163100.1	0.912508	paralogs
O. viciifolia-O. viciifolia	LeOno01aG0075600.1	LeOno03aG0163200.1	0.455277	paralogs
O. viciifolia-O. viciifolia	LeOno01aG0076400.1	LeOno03aG0163700.1	0.69104	paralogs
O. viciifolia-O. viciifolia	LeOno01aG0076500.1	LeOno03aG0163600.1	0.88997	paralogs
O. viciifolia-O. viciifolia	LeOno01aG0076800.1	LeOno03aG0164200.1	0.871418	paralogs
O. viciifolia-O. viciifolia	LeOno01aG0077300.1	LeOno03aG0161700.1	0.666566	paralogs
O. viciifolia-O. viciifolia	LeOno01aG0078000.1	LeOno03aG0159700.1	1.42592	paralogs
O. viciifolia-O. viciifolia	LeOno01aG0078700.1	LeOno03aG0159500.1	0.614912	paralogs
O. viciifolia-O. viciifolia	LeOno01aG0079100.1	LeOno03aG0159300.1	0.757967	paralogs
O. viciifolia-O. viciifolia	LeOno01aG0080100.1	LeOno03aG0158200.1	1.4387	paralogs
O. viciifolia-O. viciifolia	LeOno01aG0076800.1	LeOno03aG0164100.1	1.32694	paralogs
O. viciifolia-O. viciifolia	LeOno01aG0077400.1	LeOno03aG0161500.1	2.74383	paralogs
O. viciifolia-O. viciifolia	LeOno01aG0078000.1	LeOno03aG0161400.1	2.34913	paralogs
O. viciifolia-O. viciifolia	LeOno01aG0080100.1	LeOno03aG0158300.1	1.4387	paralogs
O. viciifolia-O. viciifolia	LeOno01aG0080400.1	LeOno03aG0165300.1	0.84364	paralogs
O. viciifolia-O. viciifolia	LeOno01aG0081000.1	LeOno03aG0165800.1	0.688506	paralogs
O. viciifolia-O. viciifolia	LeOno01aG0082100.1	LeOno03aG0166800.1	0.906987	paralogs
O. viciifolia-O. viciifolia	LeOno01aG0082300.1	LeOno03aG0167500.1	0.694425	paralogs
O. viciifolia-O. viciifolia	LeOno01aG0082700.1	LeOno03aG0167700.1	0.777226	paralogs
O. viciifolia-O. viciifolia	LeOno01aG0082800.1	LeOno03aG0168600.1	0.637884	paralogs
O. viciifolia-O. viciifolia	LeOno01aG0083200.1	LeOno03aG0169400.1	0.662125	paralogs
O. viciifolia-O. viciifolia	LeOno01aG0083400.1	LeOno03aG0170000.1	0.883779	paralogs
O. viciifolia-O. viciifolia	LeOno01aG0083700.1	LeOno03aG0170400.1	0.554892	paralogs
O. viciifolia-O. viciifolia	LeOno01aG0084300.1	LeOno03aG0171300.1	0.56061	paralogs
O. viciifolia-O. viciifolia	LeOno01aG0080900.1	LeOno03aG0165500.1	0.666552	paralogs
O. viciifolia-O. viciifolia	LeOno01aG0081400.1	LeOno03aG0166300.1	1.02043	paralogs
O. viciifolia-O. viciifolia	LeOno01aG0082800.1	LeOno03aG0168800.1	0.67692	paralogs
O. viciifolia-O. viciifolia	LeOno01aG0243400.1	LeOno03aG0285400.1	1.03124	paralogs
O. viciifolia-O. viciifolia	LeOno01aG0243600.1	LeOno03aG0285300.1	1.38867	paralogs
O. viciifolia-O. viciifolia	LeOno01aG0243700.1	LeOno03aG0285500.1	0.843021	paralogs
O. viciifolia-O. viciifolia	LeOno01aG0244100.1	LeOno03aG0285600.1	1.01937	paralogs
O. viciifolia-O. viciifolia	LeOno01aG0244400.1	LeOno03aG0285800.1	0.624682	paralogs
O. viciifolia-O. viciifolia	LeOno01aG0244700.1	LeOno03aG0285900.1	0.515445	paralogs
O. viciifolia-O. viciifolia	LeOno01aG0244800.1	LeOno03aG0286000.1	0.614723	paralogs
O. viciifolia-O. viciifolia	LeOno01aG0246100.1	LeOno03aG0286500.1	0.737792	paralogs
O. viciifolia-O. viciifolia	LeOno01aG0246200.1	LeOno03aG0286400.1	0.633512	paralogs
O. viciifolia-O. viciifolia	LeOno01aG0246300.1	LeOno03aG0286300.1	0.690131	paralogs
O. viciifolia-O. viciifolia	LeOno01aG0247300.1	LeOno03aG0287900.1	0.541988	paralogs
O. viciifolia-O. viciifolia	LeOno01aG0247500.1	LeOno03aG0287800.1	0.883679	paralogs
O. viciifolia-O. viciifolia	LeOno01aG0248600.1	LeOno03aG0287300.1	0.829549	paralogs
O. viciifolia-O. viciifolia	LeOno01aG0249500.1	LeOno03aG0288200.1	0.48989	paralogs
O. viciifolia-O. viciifolia	LeOno01aG0249700.1	LeOno03aG0288700.1	0.582519	paralogs
O. viciifolia-O. viciifolia	LeOno01aG0249800.1	LeOno03aG0289000.1	0.818552	paralogs
O. viciifolia-O. viciifolia	LeOno01aG0250500.1	LeOno03aG0289100.1	0.581754	paralogs
O. viciifolia-O. viciifolia	LeOno01aG0251800.1	LeOno03aG0289500.4	0.557847	paralogs
O. viciifolia-O. viciifolia	LeOno01aG0243300.1	LeOno03aG0285700.1	0.81864	paralogs
O. viciifolia-O. viciifolia	LeOno01aG0243300.1	LeOno03aG0285600.1	0.99273	paralogs
O. viciifolia-O. viciifolia	LeOno01aG0244000.1	LeOno03aG0285600.1	0.9283	paralogs
O. viciifolia-O. viciifolia	LeOno01aG0244000.1	LeOno03aG0285700.1	1.02726	paralogs
O. viciifolia-O. viciifolia	LeOno01aG0244100.1	LeOno03aG0285700.1	0.844764	paralogs
O. viciifolia-O. viciifolia	LeOno01aG0244600.1	LeOno03aG0285900.1	0.606176	paralogs
O. viciifolia-O. viciifolia	LeOno01aG0251100.1	LeOno03aG0289200.1	1.25201	paralogs
O. viciifolia-O. viciifolia	LeOno01aG0251400.1	LeOno03aG0289200.1	1.22827	paralogs
O. viciifolia-O. viciifolia	LeOno01aG0254000.1	LeOno03aG0289700.1	0.544422	paralogs
O. viciifolia-O. viciifolia	LeOno01aG0254100.1	LeOno03aG0289800.1	0.678314	paralogs
O. viciifolia-O. viciifolia	LeOno01aG0254600.1	LeOno03aG0290400.1	0.776279	paralogs
O. viciifolia-O. viciifolia	LeOno01aG0255000.1	LeOno03aG0289900.1	0.717306	paralogs
O. viciifolia-O. viciifolia	LeOno01aG0255800.1	LeOno03aG0290300.1	0.673572	paralogs
O. viciifolia-O. viciifolia	LeOno01aG0253300.1	LeOno03aG0289600.1	1.79406	paralogs
O. viciifolia-O. viciifolia	LeOno01aG0253400.1	LeOno03aG0289600.1	1.58573	paralogs
O. viciifolia-O. viciifolia	LeOno01aG0265600.1	LeOno03aG0178400.1	0.540524	paralogs
O. viciifolia-O. viciifolia	LeOno01aG0266400.1	LeOno03aG0181500.1	0.596296	paralogs
O. viciifolia-O. viciifolia	LeOno01aG0266500.1	LeOno03aG0181400.1	1.21241	paralogs
O. viciifolia-O. viciifolia	LeOno01aG0266600.1	LeOno03aG0181000.1	0.600884	paralogs
O. viciifolia-O. viciifolia	LeOno01aG0266700.1	LeOno03aG0179100.1	2.25004	paralogs
O. viciifolia-O. viciifolia	LeOno01aG0267000.1	LeOno03aG0181700.1	0.707391	paralogs
O. viciifolia-O. viciifolia	LeOno01aG0268300.1	LeOno03aG0182300.1	0.754932	paralogs
O. viciifolia-O. viciifolia	LeOno01aG0269800.1	LeOno03aG0182600.1	0.683362	paralogs
O. viciifolia-O. viciifolia	LeOno01aG0271300.1	LeOno03aG0183300.1	0.68858	paralogs
O. viciifolia-O. viciifolia	LeOno01aG0266100.1	LeOno03aG0181500.1	1.41758	paralogs
O. viciifolia-O. viciifolia	LeOno01aG0267100.1	LeOno03aG0181700.1	2.7921	paralogs
O. viciifolia-O. viciifolia	LeOno01aG0267300.1	LeOno03aG0181700.1	1.73495	paralogs
O. viciifolia-O. viciifolia	LeOno01aG0267300.1	LeOno03aG0180900.1	1.89178	paralogs
O. viciifolia-O. viciifolia	LeOno01aG0267400.1	LeOno03aG0181700.1	1.23131	paralogs
O. viciifolia-O. viciifolia	LeOno01aG0267500.1	LeOno03aG0181700.1	2.26096	paralogs
O. viciifolia-O. viciifolia	LeOno01aG0269800.1	LeOno03aG0182700.1	0.672242	paralogs
O. viciifolia-O. viciifolia	LeOno01aG0292500.1	LeOno03aG0200100.1	0.575531	paralogs
O. viciifolia-O. viciifolia	LeOno01aG0292600.1	LeOno03aG0200500.1	0.983269	paralogs
O. viciifolia-O. viciifolia	LeOno01aG0293500.1	LeOno03aG0200800.1	0.544573	paralogs
O. viciifolia-O. viciifolia	LeOno01aG0293600.1	LeOno03aG0200900.1	0.665125	paralogs
O. viciifolia-O. viciifolia	LeOno01aG0294100.1	LeOno03aG0201100.1	0.705607	paralogs
O. viciifolia-O. viciifolia	LeOno01aG0293600.1	LeOno03aG0201000.1	0.715975	paralogs
O. viciifolia-O. viciifolia	LeOno01aG0315600.2	LeOno03aG0212100.1	0.50736	paralogs
O. viciifolia-O. viciifolia	LeOno01aG0318100.1	LeOno03aG0212300.1	0.604028	paralogs
O. viciifolia-O. viciifolia	LeOno01aG0318200.1	LeOno03aG0212400.1	1.17294	paralogs
O. viciifolia-O. viciifolia	LeOno01aG0318600.1	LeOno03aG0213400.1	1.78231	paralogs
O. viciifolia-O. viciifolia	LeOno01aG0315600.2	LeOno03aG0211400.1	0.521839	paralogs
O. viciifolia-O. viciifolia	LeOno01aG0324800.1	LeOno03aG0219800.1	1.14676	paralogs
O. viciifolia-O. viciifolia	LeOno01aG0325000.1	LeOno03aG0219500.1	0.662753	paralogs
O. viciifolia-O. viciifolia	LeOno01aG0325100.1	LeOno03aG0219400.1	0.542949	paralogs
O. viciifolia-O. viciifolia	LeOno01aG0325800.1	LeOno03aG0218800.1	0.530572	paralogs
O. viciifolia-O. viciifolia	LeOno01aG0411400.1	LeOno03aG0034400.1	1.10982	paralogs
O. viciifolia-O. viciifolia	LeOno01aG0411500.1	LeOno03aG0031500.1	1.04263	paralogs
O. viciifolia-O. viciifolia	LeOno01aG0411600.1	LeOno03aG0031800.1	0.764147	paralogs
O. viciifolia-O. viciifolia	LeOno01aG0411800.2	LeOno03aG0033400.1	0.72047	paralogs
O. viciifolia-O. viciifolia	LeOno01aG0411900.1	LeOno03aG0034000.1	5.36655	paralogs
O. viciifolia-O. viciifolia	LeOno01aG0412000.1	LeOno03aG0033800.1	0.573667	paralogs
O. viciifolia-O. viciifolia	LeOno01aG0412100.1	LeOno03aG0033500.1	0.744963	paralogs
O. viciifolia-O. viciifolia	LeOno01aG0189800.1	LeOno04aG0180400.1	0.680171	paralogs
O. viciifolia-O. viciifolia	LeOno01aG0190000.1	LeOno04aG0180200.1	0.580717	paralogs
O. viciifolia-O. viciifolia	LeOno01aG0190100.1	LeOno04aG0180000.1	1.15976	paralogs
O. viciifolia-O. viciifolia	LeOno01aG0190200.1	LeOno04aG0179800.1	0.576421	paralogs
O. viciifolia-O. viciifolia	LeOno01aG0190800.1	LeOno04aG0179500.2	0.61591	paralogs
O. viciifolia-O. viciifolia	LeOno01aG0191900.1	LeOno04aG0178200.1	0.730393	paralogs
O. viciifolia-O. viciifolia	LeOno01aG0192000.1	LeOno04aG0178000.1	0.431963	paralogs
O. viciifolia-O. viciifolia	LeOno01aG0193100.2	LeOno04aG0177900.1	0.638338	paralogs
O. viciifolia-O. viciifolia	LeOno01aG0193400.1	LeOno04aG0177800.1	0.785891	paralogs
O. viciifolia-O. viciifolia	LeOno01aG0193600.1	LeOno04aG0177500.1	0.541453	paralogs
O. viciifolia-O. viciifolia	LeOno01aG0193800.1	LeOno04aG0177700.1	0.539457	paralogs
O. viciifolia-O. viciifolia	LeOno01aG0194200.1	LeOno04aG0177300.1	0.527204	paralogs
O. viciifolia-O. viciifolia	LeOno01aG0194700.1	LeOno04aG0175100.1	0.517638	paralogs
O. viciifolia-O. viciifolia	LeOno01aG0195300.1	LeOno04aG0175400.1	0.882776	paralogs
O. viciifolia-O. viciifolia	LeOno01aG0196000.1	LeOno04aG0175600.1	0.570961	paralogs
O. viciifolia-O. viciifolia	LeOno01aG0196200.1	LeOno04aG0175700.1	0.877457	paralogs
O. viciifolia-O. viciifolia	LeOno01aG0196300.1	LeOno04aG0175800.1	0.70944	paralogs
O. viciifolia-O. viciifolia	LeOno01aG0196500.1	LeOno04aG0175900.1	1.01052	paralogs
O. viciifolia-O. viciifolia	LeOno01aG0196900.1	LeOno04aG0176400.1	1.25548	paralogs
O. viciifolia-O. viciifolia	LeOno01aG0198100.1	LeOno04aG0173800.1	0.508828	paralogs
O. viciifolia-O. viciifolia	LeOno01aG0198400.1	LeOno04aG0173700.1	0.592772	paralogs
O. viciifolia-O. viciifolia	LeOno01aG0198600.1	LeOno04aG0173600.1	1.07335	paralogs
O. viciifolia-O. viciifolia	LeOno01aG0199200.1	LeOno04aG0173000.1	0.580566	paralogs
O. viciifolia-O. viciifolia	LeOno01aG0199300.1	LeOno04aG0173200.1	0.611105	paralogs
O. viciifolia-O. viciifolia	LeOno01aG0199700.1	LeOno04aG0172900.1	0.734665	paralogs
O. viciifolia-O. viciifolia	LeOno01aG0199800.1	LeOno04aG0172800.1	0.955323	paralogs
O. viciifolia-O. viciifolia	LeOno01aG0199900.1	LeOno04aG0172700.1	0.636707	paralogs
O. viciifolia-O. viciifolia	LeOno01aG0200200.1	LeOno04aG0172500.1	0.82794	paralogs
O. viciifolia-O. viciifolia	LeOno01aG0200500.1	LeOno04aG0171800.1	0.537581	paralogs
O. viciifolia-O. viciifolia	LeOno01aG0201400.1	LeOno04aG0171000.1	0.481493	paralogs
O. viciifolia-O. viciifolia	LeOno01aG0201600.1	LeOno04aG0170700.1	0.690928	paralogs
O. viciifolia-O. viciifolia	LeOno01aG0201800.1	LeOno04aG0170600.1	0.524725	paralogs
O. viciifolia-O. viciifolia	LeOno01aG0202200.1	LeOno04aG0170500.1	0.565642	paralogs
O. viciifolia-O. viciifolia	LeOno01aG0202300.1	LeOno04aG0170100.1	0.547016	paralogs
O. viciifolia-O. viciifolia	LeOno01aG0202600.1	LeOno04aG0169800.1	0.501284	paralogs
O. viciifolia-O. viciifolia	LeOno01aG0202700.1	LeOno04aG0169700.1	0.515945	paralogs
O. viciifolia-O. viciifolia	LeOno01aG0203100.1	LeOno04aG0168800.1	0.546063	paralogs
O. viciifolia-O. viciifolia	LeOno01aG0203300.1	LeOno04aG0168500.1	0.841775	paralogs
O. viciifolia-O. viciifolia	LeOno01aG0203900.1	LeOno04aG0168300.1	0.518332	paralogs
O. viciifolia-O. viciifolia	LeOno01aG0204000.1	LeOno04aG0168100.1	0.845575	paralogs
O. viciifolia-O. viciifolia	LeOno01aG0204100.1	LeOno04aG0167900.1	0.665799	paralogs
O. viciifolia-O. viciifolia	LeOno01aG0204700.1	LeOno04aG0167700.1	0.820564	paralogs
O. viciifolia-O. viciifolia	LeOno01aG0205400.1	LeOno04aG0167500.1	0.605439	paralogs
O. viciifolia-O. viciifolia	LeOno01aG0205600.1	LeOno04aG0167300.1	0.657746	paralogs
O. viciifolia-O. viciifolia	LeOno01aG0205700.1	LeOno04aG0167200.1	0.697904	paralogs
O. viciifolia-O. viciifolia	LeOno01aG0206000.1	LeOno04aG0167100.1	0.623013	paralogs
O. viciifolia-O. viciifolia	LeOno01aG0206300.1	LeOno04aG0166700.1	1.01859	paralogs
O. viciifolia-O. viciifolia	LeOno01aG0206400.1	LeOno04aG0166600.1	0.736634	paralogs
O. viciifolia-O. viciifolia	LeOno01aG0206600.1	LeOno04aG0166500.1	0.861588	paralogs
O. viciifolia-O. viciifolia	LeOno01aG0207300.1	LeOno04aG0166200.1	0.869596	paralogs
O. viciifolia-O. viciifolia	LeOno01aG0207400.1	LeOno04aG0165900.1	0.924363	paralogs
O. viciifolia-O. viciifolia	LeOno01aG0207700.1	LeOno04aG0165500.1	0.930312	paralogs
O. viciifolia-O. viciifolia	LeOno01aG0208000.1	LeOno04aG0165600.1	0.647484	paralogs
O. viciifolia-O. viciifolia	LeOno01aG0190000.1	LeOno04aG0180000.1	1.8514	paralogs
O. viciifolia-O. viciifolia	LeOno01aG0190100.1	LeOno04aG0180200.1	3.04633	paralogs
O. viciifolia-O. viciifolia	LeOno01aG0190500.1	LeOno04aG0179500.2	0.79017	paralogs
O. viciifolia-O. viciifolia	LeOno01aG0190600.1	LeOno04aG0179500.2	0.65499	paralogs
O. viciifolia-O. viciifolia	LeOno01aG0193600.1	LeOno04aG0177400.1	2.10825	paralogs
O. viciifolia-O. viciifolia	LeOno01aG0196000.1	LeOno04aG0175800.1	2.28587	paralogs
O. viciifolia-O. viciifolia	LeOno01aG0196300.1	LeOno04aG0175600.1	1.80478	paralogs
O. viciifolia-O. viciifolia	LeOno01aG0196400.1	LeOno04aG0175800.1	0.772569	paralogs
O. viciifolia-O. viciifolia	LeOno01aG0198100.1	LeOno04aG0173600.1	1.34382	paralogs
O. viciifolia-O. viciifolia	LeOno01aG0198100.1	LeOno04aG0173700.1	1.24391	paralogs
O. viciifolia-O. viciifolia	LeOno01aG0198200.1	LeOno04aG0173700.1	1.55235	paralogs
O. viciifolia-O. viciifolia	LeOno01aG0198200.1	LeOno04aG0173600.1	1.396	paralogs
O. viciifolia-O. viciifolia	LeOno01aG0198300.1	LeOno04aG0173700.1	1.28966	paralogs
O. viciifolia-O. viciifolia	LeOno01aG0198300.1	LeOno04aG0173600.1	1.76173	paralogs
O. viciifolia-O. viciifolia	LeOno01aG0198400.1	LeOno04aG0173600.1	1.18754	paralogs
O. viciifolia-O. viciifolia	LeOno01aG0198600.1	LeOno04aG0173700.1	1.65943	paralogs
O. viciifolia-O. viciifolia	LeOno01aG0198700.1	LeOno04aG0173600.1	1.02505	paralogs
O. viciifolia-O. viciifolia	LeOno01aG0198700.1	LeOno04aG0173700.1	1.39586	paralogs
O. viciifolia-O. viciifolia	LeOno01aG0200300.1	LeOno04aG0172000.1	1.76679	paralogs
O. viciifolia-O. viciifolia	LeOno01aG0200300.1	LeOno04aG0172200.1	2.00435	paralogs
O. viciifolia-O. viciifolia	LeOno01aG0200400.1	LeOno04aG0172000.1	0.975491	paralogs
O. viciifolia-O. viciifolia	LeOno01aG0200400.1	LeOno04aG0172200.1	1.68859	paralogs
O. viciifolia-O. viciifolia	LeOno01aG0203500.1	LeOno04aG0168400.1	0.565684	paralogs
O. viciifolia-O. viciifolia	LeOno01aG0208100.1	LeOno04aG0007200.1	0.449259	paralogs
O. viciifolia-O. viciifolia	LeOno01aG0210000.1	LeOno04aG0006900.1	1.63877	paralogs
O. viciifolia-O. viciifolia	LeOno01aG0210300.1	LeOno04aG0006600.1	0.969576	paralogs
O. viciifolia-O. viciifolia	LeOno01aG0211400.1	LeOno04aG0005000.1	3.78835	paralogs
O. viciifolia-O. viciifolia	LeOno01aG0212400.1	LeOno04aG0005600.2	0.798915	paralogs
O. viciifolia-O. viciifolia	LeOno01aG0212600.1	LeOno04aG0005500.1	0.648921	paralogs
O. viciifolia-O. viciifolia	LeOno01aG0212900.1	LeOno04aG0005400.1	1.17638	paralogs
O. viciifolia-O. viciifolia	LeOno01aG0213000.1	LeOno04aG0005400.1	1.32225	paralogs
O. viciifolia-O. viciifolia	LeOno01aG0213100.1	LeOno04aG0005400.1	1.15364	paralogs
O. viciifolia-O. viciifolia	LeOno01aG0221600.1	LeOno04aG0002600.1	0.74874	paralogs
O. viciifolia-O. viciifolia	LeOno01aG0222200.1	LeOno04aG0002300.1	1.6423	paralogs
O. viciifolia-O. viciifolia	LeOno01aG0223200.1	LeOno04aG0001900.1	0.661624	paralogs
O. viciifolia-O. viciifolia	LeOno01aG0225200.1	LeOno04aG0001200.1	0.647206	paralogs
O. viciifolia-O. viciifolia	LeOno01aG0225300.1	LeOno04aG0001100.1	0.608413	paralogs
O. viciifolia-O. viciifolia	LeOno01aG0225700.1	LeOno04aG0001000.1	1.2552	paralogs
O. viciifolia-O. viciifolia	LeOno01aG0220800.1	LeOno04aG0002700.1	0.91315	paralogs
O. viciifolia-O. viciifolia	LeOno01aG0221000.1	LeOno04aG0002700.1	0.871338	paralogs
O. viciifolia-O. viciifolia	LeOno01aG0221100.1	LeOno04aG0002700.1	0.909141	paralogs
O. viciifolia-O. viciifolia	LeOno01aG0221300.1	LeOno04aG0002700.1	0.95658	paralogs
O. viciifolia-O. viciifolia	LeOno01aG0221400.1	LeOno04aG0002700.1	0.90838	paralogs
O. viciifolia-O. viciifolia	LeOno01aG0222500.1	LeOno04aG0002100.1	0.903229	paralogs
O. viciifolia-O. viciifolia	LeOno01aG0222600.1	LeOno04aG0002100.1	1.01276	paralogs
O. viciifolia-O. viciifolia	LeOno01aG0222700.1	LeOno04aG0002100.1	1.14833	paralogs
O. viciifolia-O. viciifolia	LeOno01aG0222800.1	LeOno04aG0002100.1	1.06122	paralogs
O. viciifolia-O. viciifolia	LeOno01aG0225900.1	LeOno04aG0000800.1	1.59566	paralogs
O. viciifolia-O. viciifolia	LeOno01aG0385500.1	LeOno04aG0267300.1	0.669272	paralogs
O. viciifolia-O. viciifolia	LeOno01aG0386100.1	LeOno04aG0268000.1	0.825138	paralogs
O. viciifolia-O. viciifolia	LeOno01aG0387500.1	LeOno04aG0269500.1	0.943226	paralogs
O. viciifolia-O. viciifolia	LeOno01aG0388300.1	LeOno04aG0269800.1	0.705152	paralogs
O. viciifolia-O. viciifolia	LeOno01aG0388600.1	LeOno04aG0270000.1	0.824788	paralogs
O. viciifolia-O. viciifolia	LeOno01aG0389000.1	LeOno04aG0270100.1	0.682268	paralogs
O. viciifolia-O. viciifolia	LeOno01aG0389100.1	LeOno04aG0270300.1	0.762321	paralogs
O. viciifolia-O. viciifolia	LeOno01aG0390400.1	LeOno04aG0270900.1	1.50081	paralogs
O. viciifolia-O. viciifolia	LeOno01aG0391600.1	LeOno04aG0272500.1	0.530469	paralogs
O. viciifolia-O. viciifolia	LeOno01aG0392600.1	LeOno04aG0273600.1	0.669667	paralogs
O. viciifolia-O. viciifolia	LeOno01aG0392700.1	LeOno04aG0274900.1	0.81247	paralogs
O. viciifolia-O. viciifolia	LeOno01aG0386000.1	LeOno04aG0268000.1	0.816192	paralogs
O. viciifolia-O. viciifolia	LeOno01aG0390500.1	LeOno04aG0271000.1	1.46869	paralogs
O. viciifolia-O. viciifolia	LeOno01aG0392700.1	LeOno04aG0274700.1	0.845489	paralogs
O. viciifolia-O. viciifolia	LeOno01aG0392700.1	LeOno04aG0275700.1	0.802826	paralogs
O. viciifolia-O. viciifolia	LeOno01aG0392700.1	LeOno04aG0275200.1	0.729346	paralogs
O. viciifolia-O. viciifolia	LeOno01aG0392700.1	LeOno04aG0275500.1	0.54872	paralogs
O. viciifolia-O. viciifolia	LeOno01aG0392700.1	LeOno04aG0275000.1	0.580354	paralogs
O. viciifolia-O. viciifolia	LeOno01aG0392700.1	LeOno04aG0274800.1	0.451348	paralogs
O. viciifolia-O. viciifolia	LeOno01aG0399100.1	LeOno04aG0281700.1	0.536285	paralogs
O. viciifolia-O. viciifolia	LeOno01aG0400900.1	LeOno04aG0281600.1	0.798276	paralogs
O. viciifolia-O. viciifolia	LeOno01aG0401500.1	LeOno04aG0280300.1	0.7317	paralogs
O. viciifolia-O. viciifolia	LeOno01aG0401600.1	LeOno04aG0281000.1	0.839283	paralogs
O. viciifolia-O. viciifolia	LeOno01aG0402100.1	LeOno04aG0157100.1	0.576137	paralogs
O. viciifolia-O. viciifolia	LeOno01aG0402200.1	LeOno04aG0157500.1	0.892985	paralogs
O. viciifolia-O. viciifolia	LeOno01aG0403700.1	LeOno04aG0156500.1	0.463963	paralogs
O. viciifolia-O. viciifolia	LeOno01aG0405700.1	LeOno04aG0155500.1	0.571086	paralogs
O. viciifolia-O. viciifolia	LeOno01aG0406300.1	LeOno04aG0154900.1	0.655494	paralogs
O. viciifolia-O. viciifolia	LeOno01aG0406400.1	LeOno04aG0154700.1	1.05923	paralogs
O. viciifolia-O. viciifolia	LeOno01aG0407000.1	LeOno04aG0154100.1	0.92233	paralogs
O. viciifolia-O. viciifolia	LeOno01aG0407100.1	LeOno04aG0153900.1	0.890805	paralogs
O. viciifolia-O. viciifolia	LeOno01aG0405800.1	LeOno04aG0155400.1	1.12707	paralogs
O. viciifolia-O. viciifolia	LeOno01aG0405800.1	LeOno04aG0155300.1	1.34824	paralogs
O. viciifolia-O. viciifolia	LeOno01aG0406600.1	LeOno04aG0154300.1	2.24132	paralogs
O. viciifolia-O. viciifolia	LeOno01aG0406600.1	LeOno04aG0154200.1	3.16607	paralogs
O. viciifolia-O. viciifolia	LeOno01aG0410100.1	LeOno04aG0185600.1	0.576073	paralogs
O. viciifolia-O. viciifolia	LeOno01aG0410400.1	LeOno04aG0184900.1	0.608601	paralogs
O. viciifolia-O. viciifolia	LeOno01aG0410500.1	LeOno04aG0184600.1	0.466141	paralogs
O. viciifolia-O. viciifolia	LeOno01aG0410700.1	LeOno04aG0183400.1	1.23127	paralogs
O. viciifolia-O. viciifolia	LeOno01aG0410800.1	LeOno04aG0182900.1	0.924185	paralogs
O. viciifolia-O. viciifolia	LeOno01aG0411100.1	LeOno04aG0182000.1	1.16794	paralogs
O. viciifolia-O. viciifolia	LeOno01aG0137400.1	LeOno05aG0134500.1	1.70244	paralogs
O. viciifolia-O. viciifolia	LeOno01aG0138600.1	LeOno05aG0133600.1	1.3568	paralogs
O. viciifolia-O. viciifolia	LeOno01aG0141800.1	LeOno05aG0129300.1	1.99582	paralogs
O. viciifolia-O. viciifolia	LeOno01aG0138200.1	LeOno05aG0133800.2	2.98721	paralogs
O. viciifolia-O. viciifolia	LeOno01aG0138500.1	LeOno05aG0133200.1	2.93044	paralogs
O. viciifolia-O. viciifolia	LeOno01aG0138700.1	LeOno05aG0133600.1	1.96928	paralogs
O. viciifolia-O. viciifolia	LeOno01aG0140000.1	LeOno05aG0132300.1	2.86603	paralogs
O. viciifolia-O. viciifolia	LeOno01aG0200800.1	LeOno05aG0024400.1	1.71652	paralogs
O. viciifolia-O. viciifolia	LeOno01aG0201700.1	LeOno05aG0023300.1	1.5313	paralogs
O. viciifolia-O. viciifolia	LeOno01aG0203000.1	LeOno05aG0022700.1	1.63439	paralogs
O. viciifolia-O. viciifolia	LeOno01aG0203200.1	LeOno05aG0022100.1	1.40779	paralogs
O. viciifolia-O. viciifolia	LeOno01aG0200500.1	LeOno05aG0024600.1	1.67084	paralogs
O. viciifolia-O. viciifolia	LeOno01aG0203300.1	LeOno05aG0021900.1	1.85963	paralogs
O. viciifolia-O. viciifolia	LeOno01aG0203500.1	LeOno05aG0021800.1	3.41121	paralogs
O. viciifolia-O. viciifolia	LeOno01aG0215500.1	LeOno05aG0015100.1	2.01505	paralogs
O. viciifolia-O. viciifolia	LeOno01aG0215600.1	LeOno05aG0014700.1	1.62124	paralogs
O. viciifolia-O. viciifolia	LeOno01aG0215700.1	LeOno05aG0014800.1	2.12068	paralogs
O. viciifolia-O. viciifolia	LeOno01aG0284000.1	LeOno05aG0031000.1	0.167535	paralogs
O. viciifolia-O. viciifolia	LeOno01aG0284100.1	LeOno05aG0030400.1	0.405899	paralogs
O. viciifolia-O. viciifolia	LeOno01aG0284400.1	LeOno05aG0031700.1	0.20313	paralogs
O. viciifolia-O. viciifolia	LeOno01aG0284500.1	LeOno05aG0031500.1	0.275875	paralogs
O. viciifolia-O. viciifolia	LeOno01aG0284600.1	LeOno05aG0031600.1	0.371532	paralogs
O. viciifolia-O. viciifolia	LeOno01aG0283800.1	LeOno05aG0030900.1	0.276521	paralogs
O. viciifolia-O. viciifolia	LeOno01aG0283900.1	LeOno05aG0030900.1	0.199145	paralogs
O. viciifolia-O. viciifolia	LeOno01aG0284300.1	LeOno05aG0031500.1	0.273346	paralogs
O. viciifolia-O. viciifolia	LeOno01aG0284700.1	LeOno05aG0031700.1	0.20313	paralogs
O. viciifolia-O. viciifolia	LeOno01aG0284900.1	LeOno05aG0031500.1	0.305399	paralogs
O. viciifolia-O. viciifolia	LeOno01aG0285000.1	LeOno05aG0031600.1	0.371532	paralogs
O. viciifolia-O. viciifolia	LeOno01aG0096700.1	LeOno06aG0154300.1	0.929112	paralogs
O. viciifolia-O. viciifolia	LeOno01aG0097000.1	LeOno06aG0154700.1	1.72048	paralogs
O. viciifolia-O. viciifolia	LeOno01aG0097100.1	LeOno06aG0155100.1	0.691604	paralogs
O. viciifolia-O. viciifolia	LeOno01aG0097800.1	LeOno06aG0155800.1	0.812259	paralogs
O. viciifolia-O. viciifolia	LeOno01aG0097900.1	LeOno06aG0156000.1	0.667164	paralogs
O. viciifolia-O. viciifolia	LeOno01aG0099500.1	LeOno06aG0156700.1	0.435676	paralogs
O. viciifolia-O. viciifolia	LeOno01aG0099700.1	LeOno06aG0156900.1	1.05184	paralogs
O. viciifolia-O. viciifolia	LeOno01aG0099800.1	LeOno06aG0157000.1	0.743066	paralogs
O. viciifolia-O. viciifolia	LeOno01aG0100000.1	LeOno06aG0157200.2	0.602836	paralogs
O. viciifolia-O. viciifolia	LeOno01aG0100200.1	LeOno06aG0158800.1	0.484683	paralogs
O. viciifolia-O. viciifolia	LeOno01aG0100700.1	LeOno06aG0159500.1	0.564972	paralogs
O. viciifolia-O. viciifolia	LeOno01aG0100800.1	LeOno06aG0159700.3	0.406547	paralogs
O. viciifolia-O. viciifolia	LeOno01aG0101500.1	LeOno06aG0159800.1	0.527393	paralogs
O. viciifolia-O. viciifolia	LeOno01aG0102100.1	LeOno06aG0160100.1	0.683974	paralogs
O. viciifolia-O. viciifolia	LeOno01aG0102200.1	LeOno06aG0160900.1	0.872582	paralogs
O. viciifolia-O. viciifolia	LeOno01aG0102300.1	LeOno06aG0161100.1	1.05501	paralogs
O. viciifolia-O. viciifolia	LeOno01aG0102400.1	LeOno06aG0161200.1	0.975224	paralogs
O. viciifolia-O. viciifolia	LeOno01aG0102600.1	LeOno06aG0161300.1	0.872066	paralogs
O. viciifolia-O. viciifolia	LeOno01aG0103000.1	LeOno06aG0161600.1	0.885536	paralogs
O. viciifolia-O. viciifolia	LeOno01aG0103900.1	LeOno06aG0162200.1	0.832901	paralogs
O. viciifolia-O. viciifolia	LeOno01aG0104200.1	LeOno06aG0162900.1	0.627619	paralogs
O. viciifolia-O. viciifolia	LeOno01aG0104500.1	LeOno06aG0163000.1	0.606755	paralogs
O. viciifolia-O. viciifolia	LeOno01aG0104900.1	LeOno06aG0163300.1	0.475849	paralogs
O. viciifolia-O. viciifolia	LeOno01aG0105400.1	LeOno06aG0163900.1	0.97126	paralogs
O. viciifolia-O. viciifolia	LeOno01aG0105500.1	LeOno06aG0164000.1	0.58699	paralogs
O. viciifolia-O. viciifolia	LeOno01aG0105800.1	LeOno06aG0164500.1	0.589033	paralogs
O. viciifolia-O. viciifolia	LeOno01aG0105900.1	LeOno06aG0164600.1	0.799661	paralogs
O. viciifolia-O. viciifolia	LeOno01aG0106000.1	LeOno06aG0164800.1	1.416	paralogs
O. viciifolia-O. viciifolia	LeOno01aG0106100.1	LeOno06aG0164900.1	0.814007	paralogs
O. viciifolia-O. viciifolia	LeOno01aG0106200.1	LeOno06aG0165100.1	0.654252	paralogs
O. viciifolia-O. viciifolia	LeOno01aG0106400.1	LeOno06aG0165300.1	0.638414	paralogs
O. viciifolia-O. viciifolia	LeOno01aG0106500.1	LeOno06aG0165900.1	0.499143	paralogs
O. viciifolia-O. viciifolia	LeOno01aG0107500.1	LeOno06aG0166800.1	0.643221	paralogs
O. viciifolia-O. viciifolia	LeOno01aG0107600.1	LeOno06aG0167100.2	0.754406	paralogs
O. viciifolia-O. viciifolia	LeOno01aG0107700.1	LeOno06aG0167200.1	1.21972	paralogs
O. viciifolia-O. viciifolia	LeOno01aG0108000.1	LeOno06aG0167600.1	0.598196	paralogs
O. viciifolia-O. viciifolia	LeOno01aG0108900.1	LeOno06aG0168300.1	0.763399	paralogs
O. viciifolia-O. viciifolia	LeOno01aG0109300.1	LeOno06aG0168600.1	0.706917	paralogs
O. viciifolia-O. viciifolia	LeOno01aG0103200.1	LeOno06aG0161800.1	0.930902	paralogs
O. viciifolia-O. viciifolia	LeOno01aG0103800.1	LeOno06aG0161900.1	1.02614	paralogs
O. viciifolia-O. viciifolia	LeOno01aG0104700.1	LeOno06aG0163200.1	0.97193	paralogs
O. viciifolia-O. viciifolia	LeOno01aG0104700.1	LeOno06aG0163400.1	1.7316	paralogs
O. viciifolia-O. viciifolia	LeOno01aG0104800.1	LeOno06aG0163200.1	1.10278	paralogs
O. viciifolia-O. viciifolia	LeOno01aG0104800.1	LeOno06aG0163400.1	1.81812	paralogs
O. viciifolia-O. viciifolia	LeOno01aG0105000.1	LeOno06aG0163400.1	2.52522	paralogs
O. viciifolia-O. viciifolia	LeOno01aG0105000.1	LeOno06aG0163200.1	3.1965	paralogs
O. viciifolia-O. viciifolia	LeOno01aG0105100.1	LeOno06aG0163400.1	2.21931	paralogs
O. viciifolia-O. viciifolia	LeOno01aG0107400.1	LeOno06aG0166800.1	2.10008	paralogs
O. viciifolia-O. viciifolia	LeOno01aG0108600.1	LeOno06aG0168100.1	1.44078	paralogs
O. viciifolia-O. viciifolia	LeOno01aG0104900.1	LeOno06aG0118000.1	1.59177	paralogs
O. viciifolia-O. viciifolia	LeOno01aG0106100.1	LeOno06aG0119500.1	1.6461	paralogs
O. viciifolia-O. viciifolia	LeOno01aG0106600.1	LeOno06aG0120700.1	0.761423	paralogs
O. viciifolia-O. viciifolia	LeOno01aG0107500.1	LeOno06aG0122300.1	0.827137	paralogs
O. viciifolia-O. viciifolia	LeOno01aG0104600.1	LeOno06aG0117500.1	2.02303	paralogs
O. viciifolia-O. viciifolia	LeOno01aG0106100.1	LeOno06aG0119400.1	2.15817	paralogs
O. viciifolia-O. viciifolia	LeOno01aG0134600.1	LeOno06aG0240400.1	1.6273	paralogs
O. viciifolia-O. viciifolia	LeOno01aG0135900.1	LeOno06aG0239600.1	1.66098	paralogs
O. viciifolia-O. viciifolia	LeOno01aG0136600.1	LeOno06aG0238800.1	2.14192	paralogs
O. viciifolia-O. viciifolia	LeOno01aG0137500.2	LeOno06aG0238400.1	2.01566	paralogs
O. viciifolia-O. viciifolia	LeOno01aG0139300.1	LeOno06aG0237300.1	3.02682	paralogs
O. viciifolia-O. viciifolia	LeOno01aG0136900.1	LeOno06aG0238600.1	1.76238	paralogs
O. viciifolia-O. viciifolia	LeOno01aG0137600.1	LeOno06aG0238300.1	1.48853	paralogs
O. viciifolia-O. viciifolia	LeOno01aG0137800.1	LeOno06aG0238100.1	1.73203	paralogs
O. viciifolia-O. viciifolia	LeOno01aG0140900.1	LeOno06aG0235200.1	1.93523	paralogs
O. viciifolia-O. viciifolia	LeOno01aG0172400.1	LeOno06aG0273100.1	1.99947	paralogs
O. viciifolia-O. viciifolia	LeOno01aG0172800.1	LeOno06aG0273700.1	1.6912	paralogs
O. viciifolia-O. viciifolia	LeOno01aG0173300.1	LeOno06aG0274100.1	1.47416	paralogs
O. viciifolia-O. viciifolia	LeOno01aG0173900.1	LeOno06aG0274500.2	2.07872	paralogs
O. viciifolia-O. viciifolia	LeOno01aG0213200.1	LeOno06aG0190500.1	2.70692	paralogs
O. viciifolia-O. viciifolia	LeOno01aG0214000.1	LeOno06aG0191100.1	1.90909	paralogs
O. viciifolia-O. viciifolia	LeOno01aG0214300.1	LeOno06aG0191200.1	1.78089	paralogs
O. viciifolia-O. viciifolia	LeOno01aG0215000.1	LeOno06aG0192700.1	2.32193	paralogs
O. viciifolia-O. viciifolia	LeOno01aG0214500.1	LeOno06aG0191600.1	1.8552	paralogs
O. viciifolia-O. viciifolia	LeOno01aG0214600.1	LeOno06aG0191600.1	1.88786	paralogs
O. viciifolia-O. viciifolia	LeOno01aG0214700.1	LeOno06aG0191600.1	2.13447	paralogs
O. viciifolia-O. viciifolia	LeOno01aG0215100.1	LeOno06aG0193200.1	2.12985	paralogs
O. viciifolia-O. viciifolia	LeOno01aG0217200.1	LeOno06aG0196600.1	1.3864	paralogs
O. viciifolia-O. viciifolia	LeOno01aG0217700.1	LeOno06aG0196700.1	3.38131	paralogs
O. viciifolia-O. viciifolia	LeOno01aG0219000.1	LeOno06aG0198600.1	3.63041	paralogs
O. viciifolia-O. viciifolia	LeOno01aG0219800.1	LeOno06aG0199100.1	1.87242	paralogs
O. viciifolia-O. viciifolia	LeOno01aG0220500.1	LeOno06aG0199700.1	1.27893	paralogs
O. viciifolia-O. viciifolia	LeOno01aG0222100.1	LeOno06aG0200900.1	1.87926	paralogs
O. viciifolia-O. viciifolia	LeOno01aG0222900.1	LeOno06aG0201300.1	4.78418	paralogs
O. viciifolia-O. viciifolia	LeOno01aG0218800.1	LeOno06aG0198000.1	1.11658	paralogs
O. viciifolia-O. viciifolia	LeOno01aG0221600.1	LeOno06aG0200300.1	3.29256	paralogs
O. viciifolia-O. viciifolia	LeOno01aG0222500.1	LeOno06aG0201400.1	2.56602	paralogs
O. viciifolia-O. viciifolia	LeOno01aG0222600.1	LeOno06aG0201400.1	1.84978	paralogs
O. viciifolia-O. viciifolia	LeOno01aG0222700.1	LeOno06aG0201400.1	1.63969	paralogs
O. viciifolia-O. viciifolia	LeOno01aG0222800.1	LeOno06aG0201400.1	2.59753	paralogs
O. viciifolia-O. viciifolia	LeOno01aG0362700.1	LeOno06aG0039200.1	0.622076	paralogs
O. viciifolia-O. viciifolia	LeOno01aG0362800.1	LeOno06aG0039500.1	0.870925	paralogs
O. viciifolia-O. viciifolia	LeOno01aG0364200.1	LeOno06aG0038800.1	0.805906	paralogs
O. viciifolia-O. viciifolia	LeOno01aG0364400.1	LeOno06aG0037400.1	0.703997	paralogs
O. viciifolia-O. viciifolia	LeOno01aG0364200.1	LeOno06aG0038700.1	3.46195	paralogs
O. viciifolia-O. viciifolia	LeOno01aG0031000.1	LeOno07aG0313800.1	2.7746	paralogs
O. viciifolia-O. viciifolia	LeOno01aG0031600.1	LeOno07aG0312400.1	3.9238	paralogs
O. viciifolia-O. viciifolia	LeOno01aG0033300.1	LeOno07aG0311700.1	1.97566	paralogs
O. viciifolia-O. viciifolia	LeOno01aG0033200.1	LeOno07aG0311800.1	1.75047	paralogs
O. viciifolia-O. viciifolia	LeOno01aG0033400.1	LeOno07aG0311700.1	2.29596	paralogs
O. viciifolia-O. viciifolia	LeOno01aG0062200.1	LeOno07aG0182800.1	1.64961	paralogs
O. viciifolia-O. viciifolia	LeOno01aG0063300.1	LeOno07aG0183200.1	2.23075	paralogs
O. viciifolia-O. viciifolia	LeOno01aG0063500.1	LeOno07aG0183500.1	2.35237	paralogs
O. viciifolia-O. viciifolia	LeOno01aG0063900.1	LeOno07aG0181300.1	1.65079	paralogs
O. viciifolia-O. viciifolia	LeOno01aG0064700.1	LeOno07aG0180700.1	1.87793	paralogs
O. viciifolia-O. viciifolia	LeOno01aG0133200.1	LeOno07aG0384200.2	2.30806	paralogs
O. viciifolia-O. viciifolia	LeOno01aG0134800.1	LeOno07aG0385800.1	1.50726	paralogs
O. viciifolia-O. viciifolia	LeOno01aG0136600.1	LeOno07aG0388500.1	1.65416	paralogs
O. viciifolia-O. viciifolia	LeOno01aG0136900.1	LeOno07aG0388700.1	1.72507	paralogs
O. viciifolia-O. viciifolia	LeOno01aG0134900.1	LeOno07aG0385400.1	2.07212	paralogs
O. viciifolia-O. viciifolia	LeOno02aG0152600.1	LeOno02aG0502700.1	0.671965	paralogs
O. viciifolia-O. viciifolia	LeOno02aG0152800.1	LeOno02aG0503200.1	1.375	paralogs
O. viciifolia-O. viciifolia	LeOno02aG0152900.1	LeOno02aG0504200.1	0.6446	paralogs
O. viciifolia-O. viciifolia	LeOno02aG0153100.1	LeOno02aG0504500.1	0.680325	paralogs
O. viciifolia-O. viciifolia	LeOno02aG0153900.1	LeOno02aG0506700.1	0.6545	paralogs
O. viciifolia-O. viciifolia	LeOno02aG0154000.1	LeOno02aG0506800.1	0.588477	paralogs
O. viciifolia-O. viciifolia	LeOno02aG0154400.1	LeOno02aG0507000.1	0.520109	paralogs
O. viciifolia-O. viciifolia	LeOno02aG0154500.1	LeOno02aG0507100.1	0.686229	paralogs
O. viciifolia-O. viciifolia	LeOno02aG0154700.2	LeOno02aG0507300.1	0.872473	paralogs
O. viciifolia-O. viciifolia	LeOno02aG0154800.1	LeOno02aG0507900.1	0.694005	paralogs
O. viciifolia-O. viciifolia	LeOno02aG0154900.1	LeOno02aG0508100.1	0.42072	paralogs
O. viciifolia-O. viciifolia	LeOno02aG0156000.1	LeOno02aG0508600.1	0.642587	paralogs
O. viciifolia-O. viciifolia	LeOno02aG0156500.1	LeOno02aG0509400.1	1.00544	paralogs
O. viciifolia-O. viciifolia	LeOno02aG0152900.1	LeOno02aG0504500.1	1.93075	paralogs
O. viciifolia-O. viciifolia	LeOno02aG0152900.1	LeOno02aG0504100.1	1.93986	paralogs
O. viciifolia-O. viciifolia	LeOno02aG0153100.1	LeOno02aG0504200.1	1.19889	paralogs
O. viciifolia-O. viciifolia	LeOno02aG0153100.1	LeOno02aG0504100.1	0.885622	paralogs
O. viciifolia-O. viciifolia	LeOno02aG0157400.1	LeOno02aG0291400.1	0.921318	paralogs
O. viciifolia-O. viciifolia	LeOno02aG0157500.1	LeOno02aG0291300.1	0.629219	paralogs
O. viciifolia-O. viciifolia	LeOno02aG0157800.1	LeOno02aG0290400.1	0.716036	paralogs
O. viciifolia-O. viciifolia	LeOno02aG0158700.1	LeOno02aG0289500.1	1.26982	paralogs
O. viciifolia-O. viciifolia	LeOno02aG0158900.1	LeOno02aG0289100.1	1.02702	paralogs
O. viciifolia-O. viciifolia	LeOno02aG0159200.2	LeOno02aG0288000.1	1.10783	paralogs
O. viciifolia-O. viciifolia	LeOno02aG0159600.1	LeOno02aG0287900.1	0.579218	paralogs
O. viciifolia-O. viciifolia	LeOno02aG0159800.1	LeOno02aG0287800.1	0.586957	paralogs
O. viciifolia-O. viciifolia	LeOno02aG0160000.1	LeOno02aG0287700.1	0.679599	paralogs
O. viciifolia-O. viciifolia	LeOno02aG0160200.1	LeOno02aG0287600.1	0.516981	paralogs
O. viciifolia-O. viciifolia	LeOno02aG0160300.1	LeOno02aG0287400.1	0.686339	paralogs
O. viciifolia-O. viciifolia	LeOno02aG0160400.1	LeOno02aG0287100.1	0.584183	paralogs
O. viciifolia-O. viciifolia	LeOno02aG0160900.1	LeOno02aG0286400.1	0.697627	paralogs
O. viciifolia-O. viciifolia	LeOno02aG0161200.1	LeOno02aG0286100.1	0.638757	paralogs
O. viciifolia-O. viciifolia	LeOno02aG0161400.1	LeOno02aG0285600.1	0.933113	paralogs
O. viciifolia-O. viciifolia	LeOno02aG0161600.1	LeOno02aG0285300.1	0.753958	paralogs
O. viciifolia-O. viciifolia	LeOno02aG0161700.1	LeOno02aG0285000.1	0.611578	paralogs
O. viciifolia-O. viciifolia	LeOno02aG0161900.1	LeOno02aG0284900.1	0.498433	paralogs
O. viciifolia-O. viciifolia	LeOno02aG0162100.1	LeOno02aG0284800.1	0.80929	paralogs
O. viciifolia-O. viciifolia	LeOno02aG0162400.1	LeOno02aG0284500.1	0.485028	paralogs
O. viciifolia-O. viciifolia	LeOno02aG0162900.1	LeOno02aG0284300.1	0.820661	paralogs
O. viciifolia-O. viciifolia	LeOno02aG0163100.1	LeOno02aG0284100.1	0.607877	paralogs
O. viciifolia-O. viciifolia	LeOno02aG0163300.1	LeOno02aG0283300.1	1.02834	paralogs
O. viciifolia-O. viciifolia	LeOno02aG0164000.1	LeOno02aG0282700.1	0.587383	paralogs
O. viciifolia-O. viciifolia	LeOno02aG0164300.1	LeOno02aG0282600.1	0.868602	paralogs
O. viciifolia-O. viciifolia	LeOno02aG0164400.1	LeOno02aG0282500.1	0.604511	paralogs
O. viciifolia-O. viciifolia	LeOno02aG0164900.1	LeOno02aG0282100.1	0.593082	paralogs
O. viciifolia-O. viciifolia	LeOno02aG0165100.1	LeOno02aG0281500.1	0.738821	paralogs
O. viciifolia-O. viciifolia	LeOno02aG0165600.1	LeOno02aG0280700.1	0.642013	paralogs
O. viciifolia-O. viciifolia	LeOno02aG0165700.1	LeOno02aG0280500.1	1.64079	paralogs
O. viciifolia-O. viciifolia	LeOno02aG0165800.1	LeOno02aG0280400.1	0.518567	paralogs
O. viciifolia-O. viciifolia	LeOno02aG0166000.1	LeOno02aG0280000.1	1.68196	paralogs
O. viciifolia-O. viciifolia	LeOno02aG0166100.3	LeOno02aG0279900.2	0.581818	paralogs
O. viciifolia-O. viciifolia	LeOno02aG0166200.1	LeOno02aG0279800.1	0.746267	paralogs
O. viciifolia-O. viciifolia	LeOno02aG0166400.1	LeOno02aG0279400.1	0.602829	paralogs
O. viciifolia-O. viciifolia	LeOno02aG0167100.1	LeOno02aG0279000.1	0.551853	paralogs
O. viciifolia-O. viciifolia	LeOno02aG0167800.1	LeOno02aG0276600.1	0.589305	paralogs
O. viciifolia-O. viciifolia	LeOno02aG0167900.1	LeOno02aG0276400.1	0.553134	paralogs
O. viciifolia-O. viciifolia	LeOno02aG0168400.1	LeOno02aG0275300.1	0.631243	paralogs
O. viciifolia-O. viciifolia	LeOno02aG0168800.1	LeOno02aG0275200.1	0.673757	paralogs
O. viciifolia-O. viciifolia	LeOno02aG0169200.1	LeOno02aG0273600.2	0.471764	paralogs
O. viciifolia-O. viciifolia	LeOno02aG0169900.1	LeOno02aG0271900.1	0.794501	paralogs
O. viciifolia-O. viciifolia	LeOno02aG0170500.1	LeOno02aG0271600.1	0.626932	paralogs
O. viciifolia-O. viciifolia	LeOno02aG0171600.1	LeOno02aG0270600.1	0.556298	paralogs
O. viciifolia-O. viciifolia	LeOno02aG0171800.1	LeOno02aG0270300.1	0.530372	paralogs
O. viciifolia-O. viciifolia	LeOno02aG0172000.1	LeOno02aG0269500.1	0.866442	paralogs
O. viciifolia-O. viciifolia	LeOno02aG0172200.1	LeOno02aG0269000.1	0.442865	paralogs
O. viciifolia-O. viciifolia	LeOno02aG0173900.1	LeOno02aG0268700.1	1.20997	paralogs
O. viciifolia-O. viciifolia	LeOno02aG0174000.1	LeOno02aG0268600.1	0.870904	paralogs
O. viciifolia-O. viciifolia	LeOno02aG0174200.1	LeOno02aG0267900.1	0.605979	paralogs
O. viciifolia-O. viciifolia	LeOno02aG0174600.1	LeOno02aG0267800.1	0.559317	paralogs
O. viciifolia-O. viciifolia	LeOno02aG0174700.1	LeOno02aG0267600.1	0.841098	paralogs
O. viciifolia-O. viciifolia	LeOno02aG0174800.1	LeOno02aG0267500.1	0.6707	paralogs
O. viciifolia-O. viciifolia	LeOno02aG0174900.1	LeOno02aG0267400.1	0.577211	paralogs
O. viciifolia-O. viciifolia	LeOno02aG0175000.1	LeOno02aG0267300.1	0.709969	paralogs
O. viciifolia-O. viciifolia	LeOno02aG0175100.1	LeOno02aG0267200.1	0.565204	paralogs
O. viciifolia-O. viciifolia	LeOno02aG0175200.1	LeOno02aG0266700.1	0.623635	paralogs
O. viciifolia-O. viciifolia	LeOno02aG0175300.1	LeOno02aG0266600.1	0.510043	paralogs
O. viciifolia-O. viciifolia	LeOno02aG0175700.1	LeOno02aG0266500.1	0.63222	paralogs
O. viciifolia-O. viciifolia	LeOno02aG0176200.1	LeOno02aG0266100.1	0.623521	paralogs
O. viciifolia-O. viciifolia	LeOno02aG0177800.1	LeOno02aG0265500.1	0.542714	paralogs
O. viciifolia-O. viciifolia	LeOno02aG0178200.1	LeOno02aG0265300.1	0.722278	paralogs
O. viciifolia-O. viciifolia	LeOno02aG0178400.1	LeOno02aG0265200.1	0.992055	paralogs
O. viciifolia-O. viciifolia	LeOno02aG0179800.1	LeOno02aG0263200.1	0.565079	paralogs
O. viciifolia-O. viciifolia	LeOno02aG0180000.1	LeOno02aG0263100.1	0.679901	paralogs
O. viciifolia-O. viciifolia	LeOno02aG0180200.1	LeOno02aG0262600.1	0.804628	paralogs
O. viciifolia-O. viciifolia	LeOno02aG0181000.2	LeOno02aG0262000.1	0.611394	paralogs
O. viciifolia-O. viciifolia	LeOno02aG0181600.1	LeOno02aG0261900.1	1.20388	paralogs
O. viciifolia-O. viciifolia	LeOno02aG0181800.1	LeOno02aG0261700.1	0.565139	paralogs
O. viciifolia-O. viciifolia	LeOno02aG0181900.3	LeOno02aG0261600.1	0.758128	paralogs
O. viciifolia-O. viciifolia	LeOno02aG0182100.1	LeOno02aG0261500.1	0.599387	paralogs
O. viciifolia-O. viciifolia	LeOno02aG0182200.1	LeOno02aG0261400.1	0.736021	paralogs
O. viciifolia-O. viciifolia	LeOno02aG0182400.1	LeOno02aG0261100.1	0.569234	paralogs
O. viciifolia-O. viciifolia	LeOno02aG0158600.1	LeOno02aG0290200.1	1.12665	paralogs
O. viciifolia-O. viciifolia	LeOno02aG0158600.1	LeOno02aG0289500.1	1.27725	paralogs
O. viciifolia-O. viciifolia	LeOno02aG0158600.1	LeOno02aG0290100.1	1.97688	paralogs
O. viciifolia-O. viciifolia	LeOno02aG0158600.1	LeOno02aG0289700.1	2.13261	paralogs
O. viciifolia-O. viciifolia	LeOno02aG0158600.1	LeOno02aG0289300.1	1.62277	paralogs
O. viciifolia-O. viciifolia	LeOno02aG0158600.1	LeOno02aG0289600.1	2.14031	paralogs
O. viciifolia-O. viciifolia	LeOno02aG0158600.1	LeOno02aG0290000.1	1.99888	paralogs
O. viciifolia-O. viciifolia	LeOno02aG0158600.1	LeOno02aG0290300.1	2.25787	paralogs
O. viciifolia-O. viciifolia	LeOno02aG0158700.1	LeOno02aG0289700.1	1.3381	paralogs
O. viciifolia-O. viciifolia	LeOno02aG0158700.1	LeOno02aG0289600.1	1.44372	paralogs
O. viciifolia-O. viciifolia	LeOno02aG0158700.1	LeOno02aG0290000.1	1.57871	paralogs
O. viciifolia-O. viciifolia	LeOno02aG0158700.1	LeOno02aG0290100.1	1.98458	paralogs
O. viciifolia-O. viciifolia	LeOno02aG0158700.1	LeOno02aG0290200.1	1.14329	paralogs
O. viciifolia-O. viciifolia	LeOno02aG0158700.1	LeOno02aG0290300.1	1.87698	paralogs
O. viciifolia-O. viciifolia	LeOno02aG0158800.1	LeOno02aG0289300.1	0.757962	paralogs
O. viciifolia-O. viciifolia	LeOno02aG0158800.1	LeOno02aG0289500.1	1.07585	paralogs
O. viciifolia-O. viciifolia	LeOno02aG0158800.1	LeOno02aG0289700.1	1.34174	paralogs
O. viciifolia-O. viciifolia	LeOno02aG0158800.1	LeOno02aG0289600.1	1.40843	paralogs
O. viciifolia-O. viciifolia	LeOno02aG0158800.1	LeOno02aG0290100.1	1.60144	paralogs
O. viciifolia-O. viciifolia	LeOno02aG0158800.1	LeOno02aG0290200.1	0.988355	paralogs
O. viciifolia-O. viciifolia	LeOno02aG0158800.1	LeOno02aG0290000.1	2.09993	paralogs
O. viciifolia-O. viciifolia	LeOno02aG0159500.1	LeOno02aG0289500.1	1.72825	paralogs
O. viciifolia-O. viciifolia	LeOno02aG0159500.1	LeOno02aG0289300.1	0.816902	paralogs
O. viciifolia-O. viciifolia	LeOno02aG0159500.1	LeOno02aG0289600.1	2.27796	paralogs
O. viciifolia-O. viciifolia	LeOno02aG0160900.1	LeOno02aG0286300.1	0.895454	paralogs
O. viciifolia-O. viciifolia	LeOno02aG0161500.1	LeOno02aG0285500.1	3.74664	paralogs
O. viciifolia-O. viciifolia	LeOno02aG0165100.1	LeOno02aG0281600.1	0.671028	paralogs
O. viciifolia-O. viciifolia	LeOno02aG0169700.1	LeOno02aG0272600.1	0.90526	paralogs
O. viciifolia-O. viciifolia	LeOno02aG0170100.1	LeOno02aG0271800.1	0.841201	paralogs
O. viciifolia-O. viciifolia	LeOno02aG0170200.1	LeOno02aG0271800.1	0.752272	paralogs
O. viciifolia-O. viciifolia	LeOno02aG0170300.1	LeOno02aG0271800.1	0.835729	paralogs
O. viciifolia-O. viciifolia	LeOno02aG0170700.1	LeOno02aG0271200.1	0.643749	paralogs
O. viciifolia-O. viciifolia	LeOno02aG0170800.1	LeOno02aG0271200.1	0.806337	paralogs
O. viciifolia-O. viciifolia	LeOno02aG0170900.1	LeOno02aG0271200.1	0.765913	paralogs
O. viciifolia-O. viciifolia	LeOno02aG0171600.1	LeOno02aG0270700.1	0.53952	paralogs
O. viciifolia-O. viciifolia	LeOno02aG0173800.1	LeOno02aG0268700.1	1.77338	paralogs
O. viciifolia-O. viciifolia	LeOno02aG0174100.1	LeOno02aG0268400.1	1.05918	paralogs
O. viciifolia-O. viciifolia	LeOno02aG0174100.1	LeOno02aG0268300.1	2.17008	paralogs
O. viciifolia-O. viciifolia	LeOno02aG0175400.1	LeOno02aG0266600.1	0.54609	paralogs
O. viciifolia-O. viciifolia	LeOno02aG0176800.1	LeOno02aG0266300.1	1.06773	paralogs
O. viciifolia-O. viciifolia	LeOno02aG0177400.1	LeOno02aG0265800.1	1.09133	paralogs
O. viciifolia-O. viciifolia	LeOno02aG0178500.1	LeOno02aG0265200.1	0.799854	paralogs
O. viciifolia-O. viciifolia	LeOno02aG0182000.1	LeOno02aG0261600.1	0.794877	paralogs
O. viciifolia-O. viciifolia	LeOno02aG0182900.1	LeOno02aG0261000.1	2.26662	paralogs
O. viciifolia-O. viciifolia	LeOno02aG0346400.1	LeOno02aG0415800.1	0.658531	paralogs
O. viciifolia-O. viciifolia	LeOno02aG0346900.1	LeOno02aG0418000.1	1.14524	paralogs
O. viciifolia-O. viciifolia	LeOno02aG0346900.1	LeOno02aG0421700.1	1.14844	paralogs
O. viciifolia-O. viciifolia	LeOno02aG0347000.1	LeOno02aG0418700.1	0.861313	paralogs
O. viciifolia-O. viciifolia	LeOno02aG0347300.1	LeOno02aG0423200.1	1.26359	paralogs
O. viciifolia-O. viciifolia	LeOno02aG0348000.1	LeOno02aG0424500.1	0.943146	paralogs
O. viciifolia-O. viciifolia	LeOno02aG0347900.1	LeOno02aG0424500.1	1.37469	paralogs
O. viciifolia-O. viciifolia	LeOno02aG0349700.1	LeOno02aG0477700.1	0.928294	paralogs
O. viciifolia-O. viciifolia	LeOno02aG0349800.1	LeOno02aG0477600.1	0.847077	paralogs
O. viciifolia-O. viciifolia	LeOno02aG0350200.1	LeOno02aG0477400.1	0.800738	paralogs
O. viciifolia-O. viciifolia	LeOno02aG0350300.1	LeOno02aG0477200.1	0.680687	paralogs
O. viciifolia-O. viciifolia	LeOno02aG0352500.1	LeOno02aG0478100.1	0.50024	paralogs
O. viciifolia-O. viciifolia	LeOno02aG0354300.1	LeOno02aG0479800.1	0.517279	paralogs
O. viciifolia-O. viciifolia	LeOno02aG0355300.1	LeOno02aG0480600.1	0.742818	paralogs
O. viciifolia-O. viciifolia	LeOno02aG0355700.1	LeOno02aG0480800.1	1.00874	paralogs
O. viciifolia-O. viciifolia	LeOno02aG0356000.1	LeOno02aG0482000.1	0.788665	paralogs
O. viciifolia-O. viciifolia	LeOno02aG0357600.1	LeOno02aG0483900.1	0.696056	paralogs
O. viciifolia-O. viciifolia	LeOno02aG0357700.1	LeOno02aG0484000.1	1.1578	paralogs
O. viciifolia-O. viciifolia	LeOno02aG0357800.1	LeOno02aG0484900.1	0.804178	paralogs
O. viciifolia-O. viciifolia	LeOno02aG0357900.1	LeOno02aG0485200.1	1.24091	paralogs
O. viciifolia-O. viciifolia	LeOno02aG0358300.1	LeOno02aG0485300.1	1.00608	paralogs
O. viciifolia-O. viciifolia	LeOno02aG0358400.1	LeOno02aG0485600.1	0.990534	paralogs
O. viciifolia-O. viciifolia	LeOno02aG0358500.1	LeOno02aG0486100.1	0.609667	paralogs
O. viciifolia-O. viciifolia	LeOno02aG0358700.1	LeOno02aG0487400.1	0.815637	paralogs
O. viciifolia-O. viciifolia	LeOno02aG0359200.1	LeOno02aG0488000.1	0.620731	paralogs
O. viciifolia-O. viciifolia	LeOno02aG0359500.1	LeOno02aG0488500.1	0.819927	paralogs
O. viciifolia-O. viciifolia	LeOno02aG0360300.1	LeOno02aG0488800.1	1.42618	paralogs
O. viciifolia-O. viciifolia	LeOno02aG0360400.1	LeOno02aG0489100.1	0.834648	paralogs
O. viciifolia-O. viciifolia	LeOno02aG0360900.1	LeOno02aG0489600.1	0.801163	paralogs
O. viciifolia-O. viciifolia	LeOno02aG0361000.1	LeOno02aG0489900.1	0.631155	paralogs
O. viciifolia-O. viciifolia	LeOno02aG0352600.1	LeOno02aG0478400.1	0.87101	paralogs
O. viciifolia-O. viciifolia	LeOno02aG0352900.1	LeOno02aG0476700.1	1.39022	paralogs
O. viciifolia-O. viciifolia	LeOno02aG0354000.1	LeOno02aG0479000.1	0.79131	paralogs
O. viciifolia-O. viciifolia	LeOno02aG0354100.1	LeOno02aG0479000.1	0.736565	paralogs
O. viciifolia-O. viciifolia	LeOno02aG0354500.1	LeOno02aG0479000.1	0.872112	paralogs
O. viciifolia-O. viciifolia	LeOno02aG0358500.1	LeOno02aG0486200.1	1.01132	paralogs
O. viciifolia-O. viciifolia	LeOno02aG0358700.1	LeOno02aG0487200.1	1.29329	paralogs
O. viciifolia-O. viciifolia	LeOno02aG0358900.1	LeOno02aG0487600.1	1.24506	paralogs
O. viciifolia-O. viciifolia	LeOno02aG0358900.1	LeOno02aG0487700.1	1.94419	paralogs
O. viciifolia-O. viciifolia	LeOno02aG0359000.1	LeOno02aG0487600.1	1.45904	paralogs
O. viciifolia-O. viciifolia	LeOno02aG0359100.1	LeOno02aG0487600.1	1.5313	paralogs
O. viciifolia-O. viciifolia	LeOno02aG0360000.1	LeOno02aG0488800.1	1.2848	paralogs
O. viciifolia-O. viciifolia	LeOno02aG0360100.1	LeOno02aG0488800.1	1.9531	paralogs
O. viciifolia-O. viciifolia	LeOno02aG0360200.1	LeOno02aG0488800.1	3.77746	paralogs
O. viciifolia-O. viciifolia	LeOno02aG0360700.1	LeOno02aG0489500.1	0.634613	paralogs
O. viciifolia-O. viciifolia	LeOno02aG0360700.1	LeOno02aG0489800.1	1.64681	paralogs
O. viciifolia-O. viciifolia	LeOno02aG0360700.1	LeOno02aG0489600.1	1.86283	paralogs
O. viciifolia-O. viciifolia	LeOno02aG0360900.1	LeOno02aG0489800.1	1.33763	paralogs
O. viciifolia-O. viciifolia	LeOno02aG0360900.1	LeOno02aG0489500.1	1.73661	paralogs
O. viciifolia-O. viciifolia	LeOno02aG0367200.1	LeOno02aG0493600.1	1.12314	paralogs
O. viciifolia-O. viciifolia	LeOno02aG0367300.1	LeOno02aG0493800.1	0.875576	paralogs
O. viciifolia-O. viciifolia	LeOno02aG0367500.1	LeOno02aG0494000.1	0.627343	paralogs
O. viciifolia-O. viciifolia	LeOno02aG0367600.1	LeOno02aG0494400.1	0.938349	paralogs
O. viciifolia-O. viciifolia	LeOno02aG0368200.1	LeOno02aG0495900.1	0.878808	paralogs
O. viciifolia-O. viciifolia	LeOno02aG0368800.1	LeOno02aG0496100.1	0.526648	paralogs
O. viciifolia-O. viciifolia	LeOno02aG0369600.1	LeOno02aG0496300.1	0.808164	paralogs
O. viciifolia-O. viciifolia	LeOno02aG0371500.1	LeOno02aG0496800.1	0.905119	paralogs
O. viciifolia-O. viciifolia	LeOno02aG0371600.1	LeOno02aG0496900.1	0.672682	paralogs
O. viciifolia-O. viciifolia	LeOno02aG0368200.1	LeOno02aG0495700.1	0.873175	paralogs
O. viciifolia-O. viciifolia	LeOno02aG0460000.1	LeOno02aG0501700.1	0.618578	paralogs
O. viciifolia-O. viciifolia	LeOno02aG0460200.1	LeOno02aG0501500.1	1.16138	paralogs
O. viciifolia-O. viciifolia	LeOno02aG0460700.1	LeOno02aG0501200.1	1.11182	paralogs
O. viciifolia-O. viciifolia	LeOno02aG0460800.1	LeOno02aG0500900.1	0.593299	paralogs
O. viciifolia-O. viciifolia	LeOno02aG0460900.1	LeOno02aG0500700.1	0.755848	paralogs
O. viciifolia-O. viciifolia	LeOno02aG0461200.1	LeOno02aG0500600.1	0.679753	paralogs
O. viciifolia-O. viciifolia	LeOno02aG0461500.1	LeOno02aG0500300.1	0.607193	paralogs
O. viciifolia-O. viciifolia	LeOno02aG0461700.1	LeOno02aG0500100.1	0.628415	paralogs
O. viciifolia-O. viciifolia	LeOno02aG0461800.1	LeOno02aG0500000.1	0.945613	paralogs
O. viciifolia-O. viciifolia	LeOno02aG0461900.1	LeOno02aG0499900.1	1.40342	paralogs
O. viciifolia-O. viciifolia	LeOno02aG0460800.1	LeOno02aG0500800.1	0.618778	paralogs
O. viciifolia-O. viciifolia	LeOno02aG0462300.1	LeOno02aG0499900.1	0.869275	paralogs
O. viciifolia-O. viciifolia	LeOno02aG0464300.1	LeOno02aG0497900.1	0.688437	paralogs
O. viciifolia-O. viciifolia	LeOno02aG0464400.1	LeOno02aG0497700.1	0.856149	paralogs
O. viciifolia-O. viciifolia	LeOno02aG0464700.1	LeOno02aG0497500.1	0.710615	paralogs
O. viciifolia-O. viciifolia	LeOno02aG0464900.1	LeOno02aG0497400.1	0.588687	paralogs
O. viciifolia-O. viciifolia	LeOno02aG0465300.1	LeOno02aG0497300.1	0.718001	paralogs
O. viciifolia-O. viciifolia	LeOno02aG0217000.1	LeOno03aG0288000.1	1.26274	paralogs
O. viciifolia-O. viciifolia	LeOno02aG0218200.1	LeOno03aG0287000.1	2.59274	paralogs
O. viciifolia-O. viciifolia	LeOno02aG0218700.1	LeOno03aG0286600.1	1.74029	paralogs
O. viciifolia-O. viciifolia	LeOno02aG0218800.1	LeOno03aG0285900.1	1.78073	paralogs
O. viciifolia-O. viciifolia	LeOno02aG0219200.1	LeOno03aG0285800.1	1.39434	paralogs
O. viciifolia-O. viciifolia	LeOno02aG0216900.1	LeOno03aG0288200.1	1.23848	paralogs
O. viciifolia-O. viciifolia	LeOno02aG0218600.1	LeOno03aG0286500.1	1.98284	paralogs
O. viciifolia-O. viciifolia	LeOno02aG0538800.1	LeOno03aG0215000.1	3.27073	paralogs
O. viciifolia-O. viciifolia	LeOno02aG0540500.1	LeOno03aG0216700.1	2.41234	paralogs
O. viciifolia-O. viciifolia	LeOno02aG0541900.1	LeOno03aG0217200.1	1.8807	paralogs
O. viciifolia-O. viciifolia	LeOno02aG0542200.1	LeOno03aG0217800.1	1.35745	paralogs
O. viciifolia-O. viciifolia	LeOno02aG0538700.1	LeOno03aG0214400.1	1.72324	paralogs
O. viciifolia-O. viciifolia	LeOno02aG0539300.1	LeOno03aG0215300.1	2.5404	paralogs
O. viciifolia-O. viciifolia	LeOno02aG0540800.1	LeOno03aG0216800.1	1.74642	paralogs
O. viciifolia-O. viciifolia	LeOno02aG0542000.1	LeOno03aG0217300.1	1.79878	paralogs
O. viciifolia-O. viciifolia	LeOno02aG0542100.1	LeOno03aG0217300.1	2.83539	paralogs
O. viciifolia-O. viciifolia	LeOno02aG0542200.1	LeOno03aG0217700.1	3.14777	paralogs
O. viciifolia-O. viciifolia	LeOno02aG0544500.1	LeOno03aG0218900.1	2.01894	paralogs
O. viciifolia-O. viciifolia	LeOno02aG0549400.1	LeOno03aG0222400.1	2.12601	paralogs
O. viciifolia-O. viciifolia	LeOno02aG0549500.1	LeOno03aG0222600.1	1.36117	paralogs
O. viciifolia-O. viciifolia	LeOno02aG0549600.1	LeOno03aG0223000.1	3.80571	paralogs
O. viciifolia-O. viciifolia	LeOno02aG0547600.1	LeOno03aG0220800.1	1.83934	paralogs
O. viciifolia-O. viciifolia	LeOno02aG0547600.1	LeOno03aG0220900.3	2.30358	paralogs
O. viciifolia-O. viciifolia	LeOno02aG0547700.1	LeOno03aG0220800.1	2.1097	paralogs
O. viciifolia-O. viciifolia	LeOno02aG0547700.1	LeOno03aG0220900.3	1.86026	paralogs
O. viciifolia-O. viciifolia	LeOno02aG0547800.1	LeOno03aG0220800.1	1.91379	paralogs
O. viciifolia-O. viciifolia	LeOno02aG0547800.1	LeOno03aG0220900.3	2.04513	paralogs
O. viciifolia-O. viciifolia	LeOno02aG0548900.1	LeOno03aG0221900.1	1.53147	paralogs
O. viciifolia-O. viciifolia	LeOno02aG0113400.1	LeOno04aG0152700.1	1.06525	paralogs
O. viciifolia-O. viciifolia	LeOno02aG0113600.1	LeOno04aG0152600.1	0.557377	paralogs
O. viciifolia-O. viciifolia	LeOno02aG0113900.1	LeOno04aG0152400.1	0.543342	paralogs
O. viciifolia-O. viciifolia	LeOno02aG0114100.1	LeOno04aG0152300.1	0.770968	paralogs
O. viciifolia-O. viciifolia	LeOno02aG0114200.1	LeOno04aG0152100.1	0.604086	paralogs
O. viciifolia-O. viciifolia	LeOno02aG0114800.1	LeOno04aG0152000.1	0.794735	paralogs
O. viciifolia-O. viciifolia	LeOno02aG0115100.1	LeOno04aG0151200.1	0.761527	paralogs
O. viciifolia-O. viciifolia	LeOno02aG0115400.1	LeOno04aG0150200.1	1.07693	paralogs
O. viciifolia-O. viciifolia	LeOno02aG0115500.1	LeOno04aG0150100.1	1.32241	paralogs
O. viciifolia-O. viciifolia	LeOno02aG0115700.1	LeOno04aG0149900.1	0.680668	paralogs
O. viciifolia-O. viciifolia	LeOno02aG0116500.1	LeOno04aG0149500.1	0.670878	paralogs
O. viciifolia-O. viciifolia	LeOno02aG0116800.1	LeOno04aG0149100.1	1.14025	paralogs
O. viciifolia-O. viciifolia	LeOno02aG0117400.1	LeOno04aG0147500.1	0.544453	paralogs
O. viciifolia-O. viciifolia	LeOno02aG0117800.1	LeOno04aG0147100.1	1.07378	paralogs
O. viciifolia-O. viciifolia	LeOno02aG0113700.1	LeOno04aG0152400.1	2.06302	paralogs
O. viciifolia-O. viciifolia	LeOno02aG0115300.1	LeOno04aG0152400.1	1.61003	paralogs
O. viciifolia-O. viciifolia	LeOno02aG0116700.1	LeOno04aG0149400.1	1.76743	paralogs
O. viciifolia-O. viciifolia	LeOno02aG0117700.1	LeOno04aG0147400.1	1.0999	paralogs
O. viciifolia-O. viciifolia	LeOno02aG0118100.1	LeOno04aG0146800.1	0.693399	paralogs
O. viciifolia-O. viciifolia	LeOno02aG0118100.1	LeOno04aG0146600.1	1.00273	paralogs
O. viciifolia-O. viciifolia	LeOno02aG0118800.1	LeOno04aG0255000.1	0.730971	paralogs
O. viciifolia-O. viciifolia	LeOno02aG0119200.1	LeOno04aG0254900.1	0.603821	paralogs
O. viciifolia-O. viciifolia	LeOno02aG0119300.1	LeOno04aG0254700.1	0.493075	paralogs
O. viciifolia-O. viciifolia	LeOno02aG0119600.1	LeOno04aG0254500.1	0.611211	paralogs
O. viciifolia-O. viciifolia	LeOno02aG0119700.1	LeOno04aG0254300.1	0.772609	paralogs
O. viciifolia-O. viciifolia	LeOno02aG0120400.1	LeOno04aG0253900.1	0.704221	paralogs
O. viciifolia-O. viciifolia	LeOno02aG0120600.1	LeOno04aG0252700.1	0.590034	paralogs
O. viciifolia-O. viciifolia	LeOno02aG0120900.1	LeOno04aG0252600.1	0.535594	paralogs
O. viciifolia-O. viciifolia	LeOno02aG0121100.1	LeOno04aG0252500.1	0.67764	paralogs
O. viciifolia-O. viciifolia	LeOno02aG0121300.1	LeOno04aG0252300.1	0.589799	paralogs
O. viciifolia-O. viciifolia	LeOno02aG0121400.1	LeOno04aG0252400.1	0.474505	paralogs
O. viciifolia-O. viciifolia	LeOno02aG0122500.1	LeOno04aG0252100.1	0.747171	paralogs
O. viciifolia-O. viciifolia	LeOno02aG0122800.1	LeOno04aG0252000.1	0.794267	paralogs
O. viciifolia-O. viciifolia	LeOno02aG0123000.1	LeOno04aG0251600.1	0.775196	paralogs
O. viciifolia-O. viciifolia	LeOno02aG0118600.1	LeOno04aG0255200.1	0.832461	paralogs
O. viciifolia-O. viciifolia	LeOno02aG0118600.1	LeOno04aG0255300.1	0.955082	paralogs
O. viciifolia-O. viciifolia	LeOno02aG0119100.1	LeOno04aG0254100.1	1.55444	paralogs
O. viciifolia-O. viciifolia	LeOno02aG0119500.1	LeOno04aG0254500.1	0.735214	paralogs
O. viciifolia-O. viciifolia	LeOno02aG0125600.1	LeOno04aG0243900.1	0.738553	paralogs
O. viciifolia-O. viciifolia	LeOno02aG0125700.1	LeOno04aG0243800.1	0.617538	paralogs
O. viciifolia-O. viciifolia	LeOno02aG0125800.1	LeOno04aG0243700.1	0.537784	paralogs
O. viciifolia-O. viciifolia	LeOno02aG0126000.1	LeOno04aG0243100.1	0.696275	paralogs
O. viciifolia-O. viciifolia	LeOno02aG0126100.1	LeOno04aG0243000.1	0.565575	paralogs
O. viciifolia-O. viciifolia	LeOno02aG0126200.1	LeOno04aG0242800.1	0.856234	paralogs
O. viciifolia-O. viciifolia	LeOno02aG0126500.1	LeOno04aG0242600.1	0.969877	paralogs
O. viciifolia-O. viciifolia	LeOno02aG0126600.1	LeOno04aG0242500.1	0.805666	paralogs
O. viciifolia-O. viciifolia	LeOno02aG0126700.1	LeOno04aG0242100.1	0.518276	paralogs
O. viciifolia-O. viciifolia	LeOno02aG0126800.1	LeOno04aG0241500.1	0.715503	paralogs
O. viciifolia-O. viciifolia	LeOno02aG0125800.1	LeOno04aG0243800.1	4.47653	paralogs
O. viciifolia-O. viciifolia	LeOno02aG0126200.1	LeOno04aG0242700.1	1.15302	paralogs
O. viciifolia-O. viciifolia	LeOno02aG0127800.1	LeOno04aG0238600.1	0.622063	paralogs
O. viciifolia-O. viciifolia	LeOno02aG0128100.1	LeOno04aG0238500.1	0.622142	paralogs
O. viciifolia-O. viciifolia	LeOno02aG0128500.1	LeOno04aG0238200.1	0.99781	paralogs
O. viciifolia-O. viciifolia	LeOno02aG0129100.1	LeOno04aG0237500.1	1.07034	paralogs
O. viciifolia-O. viciifolia	LeOno02aG0129100.1	LeOno04aG0237600.1	1.36023	paralogs
O. viciifolia-O. viciifolia	LeOno02aG0129200.1	LeOno04aG0237300.1	1.22914	paralogs
O. viciifolia-O. viciifolia	LeOno02aG0129300.1	LeOno04aG0236900.1	0.730531	paralogs
O. viciifolia-O. viciifolia	LeOno02aG0129400.1	LeOno04aG0236600.1	0.433283	paralogs
O. viciifolia-O. viciifolia	LeOno02aG0130000.1	LeOno04aG0236300.1	1.02866	paralogs
O. viciifolia-O. viciifolia	LeOno02aG0130500.1	LeOno04aG0236000.1	0.437938	paralogs
O. viciifolia-O. viciifolia	LeOno02aG0130700.1	LeOno04aG0235800.1	0.935408	paralogs
O. viciifolia-O. viciifolia	LeOno02aG0130800.1	LeOno04aG0235700.1	0.740113	paralogs
O. viciifolia-O. viciifolia	LeOno02aG0130900.1	LeOno04aG0235600.1	0.905805	paralogs
O. viciifolia-O. viciifolia	LeOno02aG0132500.1	LeOno04aG0235100.1	0.783356	paralogs
O. viciifolia-O. viciifolia	LeOno02aG0132600.1	LeOno04aG0235000.1	1.01449	paralogs
O. viciifolia-O. viciifolia	LeOno02aG0132800.1	LeOno04aG0234300.1	1.22494	paralogs
O. viciifolia-O. viciifolia	LeOno02aG0133100.1	LeOno04aG0234000.1	0.556951	paralogs
O. viciifolia-O. viciifolia	LeOno02aG0133500.2	LeOno04aG0233300.1	0.904456	paralogs
O. viciifolia-O. viciifolia	LeOno02aG0127700.1	LeOno04aG0238600.1	0.59886	paralogs
O. viciifolia-O. viciifolia	LeOno02aG0130800.1	LeOno04aG0235600.1	2.78932	paralogs
O. viciifolia-O. viciifolia	LeOno02aG0130900.1	LeOno04aG0235700.1	2.09261	paralogs
O. viciifolia-O. viciifolia	LeOno02aG0131000.1	LeOno04aG0235600.1	0.940517	paralogs
O. viciifolia-O. viciifolia	LeOno02aG0131000.1	LeOno04aG0235700.1	2.28584	paralogs
O. viciifolia-O. viciifolia	LeOno02aG0131700.1	LeOno04aG0235500.1	2.2042	paralogs
O. viciifolia-O. viciifolia	LeOno02aG0134200.1	LeOno04aG0323500.1	0.787877	paralogs
O. viciifolia-O. viciifolia	LeOno02aG0134400.1	LeOno04aG0322700.1	1.03682	paralogs
O. viciifolia-O. viciifolia	LeOno02aG0134700.1	LeOno04aG0321100.1	0.662275	paralogs
O. viciifolia-O. viciifolia	LeOno02aG0134900.1	LeOno04aG0321200.1	0.382307	paralogs
O. viciifolia-O. viciifolia	LeOno02aG0135100.1	LeOno04aG0320100.1	0.797789	paralogs
O. viciifolia-O. viciifolia	LeOno02aG0137100.1	LeOno04aG0320600.1	0.0847295	paralogs
O. viciifolia-O. viciifolia	LeOno02aG0134500.1	LeOno04aG0321800.1	0.570449	paralogs
O. viciifolia-O. viciifolia	LeOno02aG0134500.1	LeOno04aG0321900.1	0.618294	paralogs
O. viciifolia-O. viciifolia	LeOno02aG0134500.1	LeOno04aG0322000.1	0.659152	paralogs
O. viciifolia-O. viciifolia	LeOno02aG0136900.1	LeOno04aG0146700.1	0.648711	paralogs
O. viciifolia-O. viciifolia	LeOno02aG0137200.1	LeOno04aG0146000.1	0.700851	paralogs
O. viciifolia-O. viciifolia	LeOno02aG0137800.1	LeOno04aG0145400.1	0.643001	paralogs
O. viciifolia-O. viciifolia	LeOno02aG0138000.1	LeOno04aG0144800.1	1.42779	paralogs
O. viciifolia-O. viciifolia	LeOno02aG0138500.1	LeOno04aG0144600.1	0.711302	paralogs
O. viciifolia-O. viciifolia	LeOno02aG0138700.1	LeOno04aG0144100.1	0.801278	paralogs
O. viciifolia-O. viciifolia	LeOno02aG0139200.1	LeOno04aG0143900.1	0.672486	paralogs
O. viciifolia-O. viciifolia	LeOno02aG0139300.1	LeOno04aG0143800.1	0.54656	paralogs
O. viciifolia-O. viciifolia	LeOno02aG0139500.1	LeOno04aG0143200.1	0.729927	paralogs
O. viciifolia-O. viciifolia	LeOno02aG0139600.1	LeOno04aG0143100.1	1.13791	paralogs
O. viciifolia-O. viciifolia	LeOno02aG0140600.1	LeOno04aG0141800.1	0.551636	paralogs
O. viciifolia-O. viciifolia	LeOno02aG0141500.1	LeOno04aG0140200.1	0.859299	paralogs
O. viciifolia-O. viciifolia	LeOno02aG0141900.1	LeOno04aG0140000.1	0.652391	paralogs
O. viciifolia-O. viciifolia	LeOno02aG0138000.1	LeOno04aG0144900.1	1.48257	paralogs
O. viciifolia-O. viciifolia	LeOno02aG0138100.1	LeOno04aG0144900.1	0.710936	paralogs
O. viciifolia-O. viciifolia	LeOno02aG0138100.1	LeOno04aG0144800.1	1.05411	paralogs
O. viciifolia-O. viciifolia	LeOno02aG0141200.1	LeOno04aG0140800.1	1.05714	paralogs
O. viciifolia-O. viciifolia	LeOno02aG0395300.1	LeOno04aG0123200.1	0.580052	paralogs
O. viciifolia-O. viciifolia	LeOno02aG0395400.1	LeOno04aG0123100.1	1.97286	paralogs
O. viciifolia-O. viciifolia	LeOno02aG0395800.1	LeOno04aG0122500.1	0.827538	paralogs
O. viciifolia-O. viciifolia	LeOno02aG0395900.1	LeOno04aG0122200.3	0.644226	paralogs
O. viciifolia-O. viciifolia	LeOno02aG0001800.1	LeOno05aG0250400.1	0.574415	paralogs
O. viciifolia-O. viciifolia	LeOno02aG0002000.1	LeOno05aG0248800.1	0.639991	paralogs
O. viciifolia-O. viciifolia	LeOno02aG0002500.1	LeOno05aG0247800.1	0.697653	paralogs
O. viciifolia-O. viciifolia	LeOno02aG0002600.1	LeOno05aG0251700.1	2.83836	paralogs
O. viciifolia-O. viciifolia	LeOno02aG0002800.1	LeOno05aG0247300.1	0.527665	paralogs
O. viciifolia-O. viciifolia	LeOno02aG0003000.1	LeOno05aG0246400.1	0.582456	paralogs
O. viciifolia-O. viciifolia	LeOno02aG0002400.1	LeOno05aG0248100.1	0.924905	paralogs
O. viciifolia-O. viciifolia	LeOno02aG0002400.1	LeOno05aG0248200.1	0.942715	paralogs
O. viciifolia-O. viciifolia	LeOno02aG0003000.1	LeOno05aG0246900.1	0.592038	paralogs
O. viciifolia-O. viciifolia	LeOno02aG0006000.1	LeOno05aG0018300.2	0.432013	paralogs
O. viciifolia-O. viciifolia	LeOno02aG0006600.1	LeOno05aG0019200.1	0.637118	paralogs
O. viciifolia-O. viciifolia	LeOno02aG0006700.1	LeOno05aG0019500.1	0.64222	paralogs
O. viciifolia-O. viciifolia	LeOno02aG0007100.1	LeOno05aG0019800.1	0.746349	paralogs
O. viciifolia-O. viciifolia	LeOno02aG0007800.1	LeOno05aG0020400.1	0.817991	paralogs
O. viciifolia-O. viciifolia	LeOno02aG0008000.1	LeOno05aG0020800.1	0.858642	paralogs
O. viciifolia-O. viciifolia	LeOno02aG0008400.1	LeOno05aG0021100.1	1.02725	paralogs
O. viciifolia-O. viciifolia	LeOno02aG0008500.1	LeOno05aG0021200.1	1.22464	paralogs
O. viciifolia-O. viciifolia	LeOno02aG0008100.1	LeOno05aG0020900.1	0.746423	paralogs
O. viciifolia-O. viciifolia	LeOno02aG0009200.1	LeOno05aG0024600.1	0.783796	paralogs
O. viciifolia-O. viciifolia	LeOno02aG0009500.1	LeOno05aG0025100.1	0.523732	paralogs
O. viciifolia-O. viciifolia	LeOno02aG0009600.1	LeOno05aG0025300.1	0.612151	paralogs
O. viciifolia-O. viciifolia	LeOno02aG0009700.1	LeOno05aG0025500.1	0.636699	paralogs
O. viciifolia-O. viciifolia	LeOno02aG0009800.1	LeOno05aG0025600.1	0.738775	paralogs
O. viciifolia-O. viciifolia	LeOno02aG0008900.1	LeOno05aG0024100.2	1.75062	paralogs
O. viciifolia-O. viciifolia	LeOno02aG0034300.1	LeOno05aG0134100.1	1.89838	paralogs
O. viciifolia-O. viciifolia	LeOno02aG0035500.1	LeOno05aG0133300.1	1.94079	paralogs
O. viciifolia-O. viciifolia	LeOno02aG0038200.1	LeOno05aG0129300.1	1.52237	paralogs
O. viciifolia-O. viciifolia	LeOno02aG0038700.1	LeOno05aG0128900.1	1.75329	paralogs
O. viciifolia-O. viciifolia	LeOno02aG0039000.1	LeOno05aG0128800.1	2.65349	paralogs
O. viciifolia-O. viciifolia	LeOno02aG0040100.1	LeOno05aG0128000.1	3.73384	paralogs
O. viciifolia-O. viciifolia	LeOno02aG0034000.1	LeOno05aG0134200.1	1.72794	paralogs
O. viciifolia-O. viciifolia	LeOno02aG0034000.1	LeOno05aG0134400.1	2.1751	paralogs
O. viciifolia-O. viciifolia	LeOno02aG0034000.1	LeOno05aG0134300.1	2.96438	paralogs
O. viciifolia-O. viciifolia	LeOno02aG0035000.1	LeOno05aG0133200.1	2.38509	paralogs
O. viciifolia-O. viciifolia	LeOno02aG0035500.1	LeOno05aG0133200.1	1.80549	paralogs
O. viciifolia-O. viciifolia	LeOno02aG0037000.1	LeOno05aG0130800.1	2.41898	paralogs
O. viciifolia-O. viciifolia	LeOno02aG0037100.1	LeOno05aG0130300.1	4.15947	paralogs
O. viciifolia-O. viciifolia	LeOno02aG0056000.1	LeOno05aG0230900.1	1.7923	paralogs
O. viciifolia-O. viciifolia	LeOno02aG0057000.1	LeOno05aG0229900.2	1.40571	paralogs
O. viciifolia-O. viciifolia	LeOno02aG0057600.1	LeOno05aG0229500.1	1.24242	paralogs
O. viciifolia-O. viciifolia	LeOno02aG0055800.1	LeOno05aG0231000.1	1.54676	paralogs
O. viciifolia-O. viciifolia	LeOno02aG0055800.1	LeOno05aG0230900.1	2.06	paralogs
O. viciifolia-O. viciifolia	LeOno02aG0056000.1	LeOno05aG0231000.1	1.53034	paralogs
O. viciifolia-O. viciifolia	LeOno02aG0056600.1	LeOno05aG0230200.1	1.58722	paralogs
O. viciifolia-O. viciifolia	LeOno02aG0057400.1	LeOno05aG0229600.1	1.36738	paralogs
O. viciifolia-O. viciifolia	LeOno02aG0057500.1	LeOno05aG0229600.1	2.22693	paralogs
O. viciifolia-O. viciifolia	LeOno02aG0079100.1	LeOno05aG0247600.1	2.28662	paralogs
O. viciifolia-O. viciifolia	LeOno02aG0080900.1	LeOno05aG0248000.1	1.85365	paralogs
O. viciifolia-O. viciifolia	LeOno02aG0081300.1	LeOno05aG0248700.1	2.4985	paralogs
O. viciifolia-O. viciifolia	LeOno02aG0082300.1	LeOno05aG0250000.1	1.82657	paralogs
O. viciifolia-O. viciifolia	LeOno02aG0082100.1	LeOno05aG0249500.1	1.32281	paralogs
O. viciifolia-O. viciifolia	LeOno02aG0111800.1	LeOno05aG0148100.1	0.543985	paralogs
O. viciifolia-O. viciifolia	LeOno02aG0112000.1	LeOno05aG0147900.1	0.884727	paralogs
O. viciifolia-O. viciifolia	LeOno02aG0112200.1	LeOno05aG0147800.1	0.781841	paralogs
O. viciifolia-O. viciifolia	LeOno02aG0112300.1	LeOno05aG0147700.1	0.762579	paralogs
O. viciifolia-O. viciifolia	LeOno02aG0206000.1	LeOno05aG0061300.1	0.952772	paralogs
O. viciifolia-O. viciifolia	LeOno02aG0206100.1	LeOno05aG0061000.1	0.844852	paralogs
O. viciifolia-O. viciifolia	LeOno02aG0207100.1	LeOno05aG0061800.1	1.50557	paralogs
O. viciifolia-O. viciifolia	LeOno02aG0207800.1	LeOno05aG0059700.1	0.862792	paralogs
O. viciifolia-O. viciifolia	LeOno02aG0208200.1	LeOno05aG0058900.1	0.672034	paralogs
O. viciifolia-O. viciifolia	LeOno02aG0208800.1	LeOno05aG0058700.1	0.657045	paralogs
O. viciifolia-O. viciifolia	LeOno02aG0209000.1	LeOno05aG0058400.1	0.548127	paralogs
O. viciifolia-O. viciifolia	LeOno02aG0209100.1	LeOno05aG0058300.1	0.517867	paralogs
O. viciifolia-O. viciifolia	LeOno02aG0206100.1	LeOno05aG0061100.1	0.652801	paralogs
O. viciifolia-O. viciifolia	LeOno02aG0206600.1	LeOno05aG0060600.1	1.83347	paralogs
O. viciifolia-O. viciifolia	LeOno02aG0206600.1	LeOno05aG0060700.1	1.79286	paralogs
O. viciifolia-O. viciifolia	LeOno02aG0207600.1	LeOno05aG0059700.1	2.27582	paralogs
O. viciifolia-O. viciifolia	LeOno02aG0242400.1	LeOno05aG0340500.1	0.849874	paralogs
O. viciifolia-O. viciifolia	LeOno02aG0242600.1	LeOno05aG0340100.1	0.899139	paralogs
O. viciifolia-O. viciifolia	LeOno02aG0243400.1	LeOno05aG0339700.1	0.853058	paralogs
O. viciifolia-O. viciifolia	LeOno02aG0244700.1	LeOno05aG0337700.1	0.664268	paralogs
O. viciifolia-O. viciifolia	LeOno02aG0245000.1	LeOno05aG0335800.1	1.00087	paralogs
O. viciifolia-O. viciifolia	LeOno02aG0245300.1	LeOno05aG0334100.1	0.663309	paralogs
O. viciifolia-O. viciifolia	LeOno02aG0245500.1	LeOno05aG0333300.1	0.501493	paralogs
O. viciifolia-O. viciifolia	LeOno02aG0245300.1	LeOno05aG0334300.1	0.672619	paralogs
O. viciifolia-O. viciifolia	LeOno02aG0245300.1	LeOno05aG0333900.1	0.652714	paralogs
O. viciifolia-O. viciifolia	LeOno02aG0245300.1	LeOno05aG0334000.1	0.728593	paralogs
O. viciifolia-O. viciifolia	LeOno02aG0248600.1	LeOno05aG0310300.1	0.576821	paralogs
O. viciifolia-O. viciifolia	LeOno02aG0248700.1	LeOno05aG0310500.1	0.787736	paralogs
O. viciifolia-O. viciifolia	LeOno02aG0249600.1	LeOno05aG0310800.1	0.649201	paralogs
O. viciifolia-O. viciifolia	LeOno02aG0249900.1	LeOno05aG0310900.1	0.766669	paralogs
O. viciifolia-O. viciifolia	LeOno02aG0249700.1	LeOno05aG0310900.1	1.75877	paralogs
O. viciifolia-O. viciifolia	LeOno02aG0316600.1	LeOno05aG0140900.1	0.666657	paralogs
O. viciifolia-O. viciifolia	LeOno02aG0316700.1	LeOno05aG0141100.1	1.80307	paralogs
O. viciifolia-O. viciifolia	LeOno02aG0316800.1	LeOno05aG0141500.1	0.639931	paralogs
O. viciifolia-O. viciifolia	LeOno02aG0316900.1	LeOno05aG0141600.1	1.25559	paralogs
O. viciifolia-O. viciifolia	LeOno02aG0317000.1	LeOno05aG0141700.1	0.547149	paralogs
O. viciifolia-O. viciifolia	LeOno02aG0317300.1	LeOno05aG0141800.1	1.49263	paralogs
O. viciifolia-O. viciifolia	LeOno02aG0317700.1	LeOno05aG0141900.1	1.00831	paralogs
O. viciifolia-O. viciifolia	LeOno02aG0334600.1	LeOno05aG0278800.1	1.45751	paralogs
O. viciifolia-O. viciifolia	LeOno02aG0335300.1	LeOno05aG0278700.1	1.78938	paralogs
O. viciifolia-O. viciifolia	LeOno02aG0335800.1	LeOno05aG0278400.1	2.66047	paralogs
O. viciifolia-O. viciifolia	LeOno02aG0336500.1	LeOno05aG0278300.1	1.71191	paralogs
O. viciifolia-O. viciifolia	LeOno02aG0467200.1	LeOno05aG0330700.1	0.969186	paralogs
O. viciifolia-O. viciifolia	LeOno02aG0467400.1	LeOno05aG0329800.1	1.20247	paralogs
O. viciifolia-O. viciifolia	LeOno02aG0467700.1	LeOno05aG0328700.1	0.637318	paralogs
O. viciifolia-O. viciifolia	LeOno02aG0467800.1	LeOno05aG0328600.1	0.673456	paralogs
O. viciifolia-O. viciifolia	LeOno02aG0468200.1	LeOno05aG0327700.1	1.35459	paralogs
O. viciifolia-O. viciifolia	LeOno02aG0467400.1	LeOno05aG0330000.1	1.18165	paralogs
O. viciifolia-O. viciifolia	LeOno02aG0468100.1	LeOno05aG0328200.1	1.08436	paralogs
O. viciifolia-O. viciifolia	LeOno02aG0468500.1	LeOno05aG0327800.1	2.10275	paralogs
O. viciifolia-O. viciifolia	LeOno02aG0468500.1	LeOno05aG0327700.1	1.37664	paralogs
O. viciifolia-O. viciifolia	LeOno02aG0517500.1	LeOno05aG0066400.1	1.53754	paralogs
O. viciifolia-O. viciifolia	LeOno02aG0518000.1	LeOno05aG0067100.1	0.631767	paralogs
O. viciifolia-O. viciifolia	LeOno02aG0518900.1	LeOno05aG0066700.1	0.568463	paralogs
O. viciifolia-O. viciifolia	LeOno02aG0519100.1	LeOno05aG0067300.1	0.822643	paralogs
O. viciifolia-O. viciifolia	LeOno02aG0520500.1	LeOno05aG0068800.1	0.596499	paralogs
O. viciifolia-O. viciifolia	LeOno02aG0520800.1	LeOno05aG0068600.1	0.612293	paralogs
O. viciifolia-O. viciifolia	LeOno02aG0521300.1	LeOno05aG0068400.1	0.73709	paralogs
O. viciifolia-O. viciifolia	LeOno02aG0521600.1	LeOno05aG0068600.1	2.21281	paralogs
O. viciifolia-O. viciifolia	LeOno02aG0522500.1	LeOno05aG0085800.1	0.684102	paralogs
O. viciifolia-O. viciifolia	LeOno02aG0523200.1	LeOno05aG0085600.1	0.608402	paralogs
O. viciifolia-O. viciifolia	LeOno02aG0523800.1	LeOno05aG0085400.1	0.769992	paralogs
O. viciifolia-O. viciifolia	LeOno02aG0524800.1	LeOno05aG0085000.1	0.803852	paralogs
O. viciifolia-O. viciifolia	LeOno02aG0524900.1	LeOno05aG0084900.1	0.86956	paralogs
O. viciifolia-O. viciifolia	LeOno02aG0525700.1	LeOno05aG0084500.1	0.846628	paralogs
O. viciifolia-O. viciifolia	LeOno02aG0525900.1	LeOno05aG0084300.1	0.764992	paralogs
O. viciifolia-O. viciifolia	LeOno02aG0526500.1	LeOno05aG0083100.1	1.48243	paralogs
O. viciifolia-O. viciifolia	LeOno02aG0526600.1	LeOno05aG0082300.1	0.604162	paralogs
O. viciifolia-O. viciifolia	LeOno02aG0527500.1	LeOno05aG0082000.1	0.546032	paralogs
O. viciifolia-O. viciifolia	LeOno02aG0528100.1	LeOno05aG0081700.1	0.500627	paralogs
O. viciifolia-O. viciifolia	LeOno02aG0528200.1	LeOno05aG0081600.1	1.25232	paralogs
O. viciifolia-O. viciifolia	LeOno02aG0528400.1	LeOno05aG0081100.1	1.05607	paralogs
O. viciifolia-O. viciifolia	LeOno02aG0529000.1	LeOno05aG0081200.1	0.634933	paralogs
O. viciifolia-O. viciifolia	LeOno02aG0529200.1	LeOno05aG0081400.1	0.806455	paralogs
O. viciifolia-O. viciifolia	LeOno02aG0529300.1	LeOno05aG0081500.1	1.43938	paralogs
O. viciifolia-O. viciifolia	LeOno02aG0529600.1	LeOno05aG0080900.1	1.71934	paralogs
O. viciifolia-O. viciifolia	LeOno02aG0529800.1	LeOno05aG0080800.1	1.42418	paralogs
O. viciifolia-O. viciifolia	LeOno02aG0530100.1	LeOno05aG0080600.1	1.25511	paralogs
O. viciifolia-O. viciifolia	LeOno02aG0530300.2	LeOno05aG0080500.1	0.577184	paralogs
O. viciifolia-O. viciifolia	LeOno02aG0522500.1	LeOno05aG0085700.1	1.38025	paralogs
O. viciifolia-O. viciifolia	LeOno02aG0522600.1	LeOno05aG0085700.1	1.35294	paralogs
O. viciifolia-O. viciifolia	LeOno02aG0522600.1	LeOno05aG0085800.1	2.09764	paralogs
O. viciifolia-O. viciifolia	LeOno02aG0522700.1	LeOno05aG0085700.1	2.24695	paralogs
O. viciifolia-O. viciifolia	LeOno02aG0522700.1	LeOno05aG0085800.1	2.18453	paralogs
O. viciifolia-O. viciifolia	LeOno02aG0522800.1	LeOno05aG0085700.1	1.41983	paralogs
O. viciifolia-O. viciifolia	LeOno02aG0522900.1	LeOno05aG0085700.1	1.31839	paralogs
O. viciifolia-O. viciifolia	LeOno02aG0522900.1	LeOno05aG0085800.1	1.73942	paralogs
O. viciifolia-O. viciifolia	LeOno02aG0523000.1	LeOno05aG0085700.1	1.11711	paralogs
O. viciifolia-O. viciifolia	LeOno02aG0523100.1	LeOno05aG0085700.1	1.09617	paralogs
O. viciifolia-O. viciifolia	LeOno02aG0523100.1	LeOno05aG0085800.1	1.60047	paralogs
O. viciifolia-O. viciifolia	LeOno02aG0524300.1	LeOno05aG0085100.1	1.18103	paralogs
O. viciifolia-O. viciifolia	LeOno02aG0524300.1	LeOno05aG0085200.1	1.09581	paralogs
O. viciifolia-O. viciifolia	LeOno02aG0524500.1	LeOno05aG0085100.1	1.11833	paralogs
O. viciifolia-O. viciifolia	LeOno02aG0524500.1	LeOno05aG0085200.1	1.21418	paralogs
O. viciifolia-O. viciifolia	LeOno02aG0524900.1	LeOno05aG0084800.1	0.83966	paralogs
O. viciifolia-O. viciifolia	LeOno02aG0525000.1	LeOno05aG0084900.1	1.02334	paralogs
O. viciifolia-O. viciifolia	LeOno02aG0525000.1	LeOno05aG0084800.1	0.856897	paralogs
O. viciifolia-O. viciifolia	LeOno02aG0525900.1	LeOno05aG0084400.1	1.6139	paralogs
O. viciifolia-O. viciifolia	LeOno02aG0528600.1	LeOno05aG0081100.1	1.98791	paralogs
O. viciifolia-O. viciifolia	LeOno02aG0529300.1	LeOno05aG0081000.1	1.05966	paralogs
O. viciifolia-O. viciifolia	LeOno02aG0529700.1	LeOno05aG0080500.1	1.81694	paralogs
O. viciifolia-O. viciifolia	LeOno02aG0531100.1	LeOno05aG0125200.1	0.604753	paralogs
O. viciifolia-O. viciifolia	LeOno02aG0531200.1	LeOno05aG0124800.1	1.01991	paralogs
O. viciifolia-O. viciifolia	LeOno02aG0532300.1	LeOno05aG0124500.1	1.76741	paralogs
O. viciifolia-O. viciifolia	LeOno02aG0533300.1	LeOno05aG0124400.1	0.741428	paralogs
O. viciifolia-O. viciifolia	LeOno02aG0533500.2	LeOno05aG0123900.1	0.813133	paralogs
O. viciifolia-O. viciifolia	LeOno02aG0533600.1	LeOno05aG0123800.1	0.825572	paralogs
O. viciifolia-O. viciifolia	LeOno02aG0533900.1	LeOno05aG0123600.1	0.633364	paralogs
O. viciifolia-O. viciifolia	LeOno02aG0534200.1	LeOno05aG0123500.1	0.533622	paralogs
O. viciifolia-O. viciifolia	LeOno02aG0534500.1	LeOno05aG0123400.1	0.597684	paralogs
O. viciifolia-O. viciifolia	LeOno02aG0534800.1	LeOno05aG0122900.2	0.631075	paralogs
O. viciifolia-O. viciifolia	LeOno02aG0535200.1	LeOno05aG0122500.1	0.93591	paralogs
O. viciifolia-O. viciifolia	LeOno02aG0535500.1	LeOno05aG0122200.1	0.57578	paralogs
O. viciifolia-O. viciifolia	LeOno02aG0536200.1	LeOno05aG0122100.1	0.828488	paralogs
O. viciifolia-O. viciifolia	LeOno02aG0536300.1	LeOno05aG0122000.1	1.02087	paralogs
O. viciifolia-O. viciifolia	LeOno02aG0536700.1	LeOno05aG0121000.1	0.650771	paralogs
O. viciifolia-O. viciifolia	LeOno02aG0537200.1	LeOno05aG0120500.1	1.00332	paralogs
O. viciifolia-O. viciifolia	LeOno02aG0537600.1	LeOno05aG0120300.1	0.906386	paralogs
O. viciifolia-O. viciifolia	LeOno02aG0537700.1	LeOno05aG0120000.1	0.965103	paralogs
O. viciifolia-O. viciifolia	LeOno02aG0537900.1	LeOno05aG0119900.1	0.677616	paralogs
O. viciifolia-O. viciifolia	LeOno02aG0538000.1	LeOno05aG0119800.1	1.16904	paralogs
O. viciifolia-O. viciifolia	LeOno02aG0538300.1	LeOno05aG0119500.1	0.639278	paralogs
O. viciifolia-O. viciifolia	LeOno02aG0538400.1	LeOno05aG0119400.1	1.20838	paralogs
O. viciifolia-O. viciifolia	LeOno02aG0538700.1	LeOno05aG0119300.1	0.64688	paralogs
O. viciifolia-O. viciifolia	LeOno02aG0539200.1	LeOno05aG0119100.1	2.72819	paralogs
O. viciifolia-O. viciifolia	LeOno02aG0539300.1	LeOno05aG0118800.1	0.550738	paralogs
O. viciifolia-O. viciifolia	LeOno02aG0539500.1	LeOno05aG0118400.1	0.595733	paralogs
O. viciifolia-O. viciifolia	LeOno02aG0540400.1	LeOno05aG0117400.1	0.790177	paralogs
O. viciifolia-O. viciifolia	LeOno02aG0540800.1	LeOno05aG0117300.1	0.715172	paralogs
O. viciifolia-O. viciifolia	LeOno02aG0540900.1	LeOno05aG0116900.1	0.525966	paralogs
O. viciifolia-O. viciifolia	LeOno02aG0541000.1	LeOno05aG0116800.1	0.585541	paralogs
O. viciifolia-O. viciifolia	LeOno02aG0541200.1	LeOno05aG0114800.1	0.75585	paralogs
O. viciifolia-O. viciifolia	LeOno02aG0541800.1	LeOno05aG0113500.1	1.90054	paralogs
O. viciifolia-O. viciifolia	LeOno02aG0542100.1	LeOno05aG0114600.1	1.15084	paralogs
O. viciifolia-O. viciifolia	LeOno02aG0542200.1	LeOno05aG0114400.1	0.862175	paralogs
O. viciifolia-O. viciifolia	LeOno02aG0542600.1	LeOno05aG0114300.1	0.636291	paralogs
O. viciifolia-O. viciifolia	LeOno02aG0543100.1	LeOno05aG0114000.1	1.09212	paralogs
O. viciifolia-O. viciifolia	LeOno02aG0543400.1	LeOno05aG0113900.1	0.698108	paralogs
O. viciifolia-O. viciifolia	LeOno02aG0543500.1	LeOno05aG0113800.1	0.654412	paralogs
O. viciifolia-O. viciifolia	LeOno02aG0543700.1	LeOno05aG0113600.1	0.414801	paralogs
O. viciifolia-O. viciifolia	LeOno02aG0543800.1	LeOno05aG0113400.1	0.687218	paralogs
O. viciifolia-O. viciifolia	LeOno02aG0544700.1	LeOno05aG0112800.1	0.600362	paralogs
O. viciifolia-O. viciifolia	LeOno02aG0545000.1	LeOno05aG0112600.1	0.584569	paralogs
O. viciifolia-O. viciifolia	LeOno02aG0545300.1	LeOno05aG0111700.1	0.9018	paralogs
O. viciifolia-O. viciifolia	LeOno02aG0545500.1	LeOno05aG0111500.1	0.657281	paralogs
O. viciifolia-O. viciifolia	LeOno02aG0546000.1	LeOno05aG0111100.1	0.946323	paralogs
O. viciifolia-O. viciifolia	LeOno02aG0546200.1	LeOno05aG0111000.1	0.728209	paralogs
O. viciifolia-O. viciifolia	LeOno02aG0547000.1	LeOno05aG0110600.1	1.0169	paralogs
O. viciifolia-O. viciifolia	LeOno02aG0548300.1	LeOno05aG0110000.1	0.890751	paralogs
O. viciifolia-O. viciifolia	LeOno02aG0548700.1	LeOno05aG0109900.1	1.77808	paralogs
O. viciifolia-O. viciifolia	LeOno02aG0549000.1	LeOno05aG0109200.1	0.605808	paralogs
O. viciifolia-O. viciifolia	LeOno02aG0549400.1	LeOno05aG0109000.1	0.924801	paralogs
O. viciifolia-O. viciifolia	LeOno02aG0550300.1	LeOno05aG0108500.1	0.584653	paralogs
O. viciifolia-O. viciifolia	LeOno02aG0551000.1	LeOno05aG0107900.1	0.579177	paralogs
O. viciifolia-O. viciifolia	LeOno02aG0551500.1	LeOno05aG0107600.1	0.573273	paralogs
O. viciifolia-O. viciifolia	LeOno02aG0551900.1	LeOno05aG0106800.1	0.902206	paralogs
O. viciifolia-O. viciifolia	LeOno02aG0552000.1	LeOno05aG0106700.1	1.06535	paralogs
O. viciifolia-O. viciifolia	LeOno02aG0552500.1	LeOno05aG0106500.1	1.08738	paralogs
O. viciifolia-O. viciifolia	LeOno02aG0553300.1	LeOno05aG0105800.1	0.944388	paralogs
O. viciifolia-O. viciifolia	LeOno02aG0553400.1	LeOno05aG0105600.1	0.67241	paralogs
O. viciifolia-O. viciifolia	LeOno02aG0553500.3	LeOno05aG0105200.1	0.833835	paralogs
O. viciifolia-O. viciifolia	LeOno02aG0554700.1	LeOno05aG0103700.1	0.58791	paralogs
O. viciifolia-O. viciifolia	LeOno02aG0555200.1	LeOno05aG0103400.1	0.833737	paralogs
O. viciifolia-O. viciifolia	LeOno02aG0555300.1	LeOno05aG0103300.1	0.499589	paralogs
O. viciifolia-O. viciifolia	LeOno02aG0555400.1	LeOno05aG0103100.1	0.611106	paralogs
O. viciifolia-O. viciifolia	LeOno02aG0556300.1	LeOno05aG0102400.1	0.848566	paralogs
O. viciifolia-O. viciifolia	LeOno02aG0556500.1	LeOno05aG0102200.1	1.0627	paralogs
O. viciifolia-O. viciifolia	LeOno02aG0556800.2	LeOno05aG0102100.1	0.848705	paralogs
O. viciifolia-O. viciifolia	LeOno02aG0557400.1	LeOno05aG0101700.1	0.53799	paralogs
O. viciifolia-O. viciifolia	LeOno02aG0557600.1	LeOno05aG0101500.1	0.587098	paralogs
O. viciifolia-O. viciifolia	LeOno02aG0558000.1	LeOno05aG0101000.1	0.601669	paralogs
O. viciifolia-O. viciifolia	LeOno02aG0558300.1	LeOno05aG0100500.1	1.09278	paralogs
O. viciifolia-O. viciifolia	LeOno02aG0558600.1	LeOno05aG0100300.1	0.781286	paralogs
O. viciifolia-O. viciifolia	LeOno02aG0558900.1	LeOno05aG0099900.1	0.529107	paralogs
O. viciifolia-O. viciifolia	LeOno02aG0559400.1	LeOno05aG0099800.1	0.759453	paralogs
O. viciifolia-O. viciifolia	LeOno02aG0559800.1	LeOno05aG0099100.1	0.805485	paralogs
O. viciifolia-O. viciifolia	LeOno02aG0559900.1	LeOno05aG0099000.1	0.826804	paralogs
O. viciifolia-O. viciifolia	LeOno02aG0560600.1	LeOno05aG0098200.1	1.46292	paralogs
O. viciifolia-O. viciifolia	LeOno02aG0561500.1	LeOno05aG0097600.1	1.20548	paralogs
O. viciifolia-O. viciifolia	LeOno02aG0533200.1	LeOno05aG0124400.1	1.64215	paralogs
O. viciifolia-O. viciifolia	LeOno02aG0537700.1	LeOno05aG0120100.1	0.949994	paralogs
O. viciifolia-O. viciifolia	LeOno02aG0538900.1	LeOno05aG0119100.1	4.38456	paralogs
O. viciifolia-O. viciifolia	LeOno02aG0539100.1	LeOno05aG0119100.1	1.61198	paralogs
O. viciifolia-O. viciifolia	LeOno02aG0539100.1	LeOno05aG0119000.1	2.90609	paralogs
O. viciifolia-O. viciifolia	LeOno02aG0542000.1	LeOno05aG0114600.1	1.33467	paralogs
O. viciifolia-O. viciifolia	LeOno02aG0542000.1	LeOno05aG0114800.1	2.0745	paralogs
O. viciifolia-O. viciifolia	LeOno02aG0543600.1	LeOno05aG0113800.1	0.654412	paralogs
O. viciifolia-O. viciifolia	LeOno02aG0547600.1	LeOno05aG0110500.1	1.44683	paralogs
O. viciifolia-O. viciifolia	LeOno02aG0547600.1	LeOno05aG0110400.1	1.64473	paralogs
O. viciifolia-O. viciifolia	LeOno02aG0547700.1	LeOno05aG0110400.1	1.37917	paralogs
O. viciifolia-O. viciifolia	LeOno02aG0547700.1	LeOno05aG0110500.1	1.88423	paralogs
O. viciifolia-O. viciifolia	LeOno02aG0547800.1	LeOno05aG0110400.1	1.97519	paralogs
O. viciifolia-O. viciifolia	LeOno02aG0547800.1	LeOno05aG0110500.1	2.979	paralogs
O. viciifolia-O. viciifolia	LeOno02aG0548500.1	LeOno05aG0109800.1	2.77658	paralogs
O. viciifolia-O. viciifolia	LeOno02aG0548600.1	LeOno05aG0109900.1	2.04859	paralogs
O. viciifolia-O. viciifolia	LeOno02aG0548800.1	LeOno05aG0109800.1	2.68907	paralogs
O. viciifolia-O. viciifolia	LeOno02aG0549800.1	LeOno05aG0108700.1	1.72813	paralogs
O. viciifolia-O. viciifolia	LeOno02aG0550100.1	LeOno05aG0108700.1	2.0714	paralogs
O. viciifolia-O. viciifolia	LeOno02aG0555500.1	LeOno05aG0103100.1	0.643877	paralogs
O. viciifolia-O. viciifolia	LeOno02aG0556300.1	LeOno05aG0102600.1	0.711858	paralogs
O. viciifolia-O. viciifolia	LeOno02aG0556300.1	LeOno05aG0102800.1	0.915529	paralogs
O. viciifolia-O. viciifolia	LeOno02aG0556300.1	LeOno05aG0102500.1	1.12558	paralogs
O. viciifolia-O. viciifolia	LeOno02aG0556300.1	LeOno05aG0102700.1	1.05104	paralogs
O. viciifolia-O. viciifolia	LeOno02aG0556900.1	LeOno05aG0102100.1	1.92116	paralogs
O. viciifolia-O. viciifolia	LeOno02aG0560300.1	LeOno05aG0098600.1	1.35582	paralogs
O. viciifolia-O. viciifolia	LeOno02aG0560300.1	LeOno05aG0098500.1	1.26607	paralogs
O. viciifolia-O. viciifolia	LeOno02aG0560300.1	LeOno05aG0098700.1	1.31595	paralogs
O. viciifolia-O. viciifolia	LeOno02aG0560600.1	LeOno05aG0098300.1	1.55922	paralogs
O. viciifolia-O. viciifolia	LeOno02aG0560700.1	LeOno05aG0098300.1	0.829246	paralogs
O. viciifolia-O. viciifolia	LeOno02aG0560700.1	LeOno05aG0098200.1	1.9274	paralogs
O. viciifolia-O. viciifolia	LeOno02aG0560800.1	LeOno05aG0098200.1	0.950397	paralogs
O. viciifolia-O. viciifolia	LeOno02aG0560800.1	LeOno05aG0098300.1	1.0707	paralogs
O. viciifolia-O. viciifolia	LeOno02aG0533900.1	LeOno05aG0156000.1	3.37605	paralogs
O. viciifolia-O. viciifolia	LeOno02aG0534600.1	LeOno05aG0156400.1	2.76752	paralogs
O. viciifolia-O. viciifolia	LeOno02aG0536600.1	LeOno05aG0158400.1	2.39047	paralogs
O. viciifolia-O. viciifolia	LeOno02aG0538200.1	LeOno05aG0159800.1	2.77652	paralogs
O. viciifolia-O. viciifolia	LeOno02aG0539400.1	LeOno05aG0160500.1	2.24687	paralogs
O. viciifolia-O. viciifolia	LeOno02aG0534400.1	LeOno05aG0156200.1	3.61355	paralogs
O. viciifolia-O. viciifolia	LeOno02aG0534500.1	LeOno05aG0156300.1	2.55177	paralogs
O. viciifolia-O. viciifolia	LeOno02aG0535200.1	LeOno05aG0157300.1	1.46946	paralogs
O. viciifolia-O. viciifolia	LeOno02aG0535500.1	LeOno05aG0157500.1	1.8229	paralogs
O. viciifolia-O. viciifolia	LeOno02aG0535600.1	LeOno05aG0157600.1	2.12177	paralogs
O. viciifolia-O. viciifolia	LeOno02aG0536500.1	LeOno05aG0158400.1	1.98691	paralogs
O. viciifolia-O. viciifolia	LeOno02aG0539500.1	LeOno05aG0161000.1	2.20668	paralogs
O. viciifolia-O. viciifolia	LeOno02aG0026700.1	LeOno06aG0245200.1	1.82981	paralogs
O. viciifolia-O. viciifolia	LeOno02aG0026800.1	LeOno06aG0245100.1	2.03756	paralogs
O. viciifolia-O. viciifolia	LeOno02aG0027100.1	LeOno06aG0244500.1	1.73159	paralogs
O. viciifolia-O. viciifolia	LeOno02aG0027500.1	LeOno06aG0243700.1	1.27714	paralogs
O. viciifolia-O. viciifolia	LeOno02aG0027700.1	LeOno06aG0243600.1	1.56266	paralogs
O. viciifolia-O. viciifolia	LeOno02aG0027900.2	LeOno06aG0243500.1	1.75356	paralogs
O. viciifolia-O. viciifolia	LeOno02aG0029400.1	LeOno06aG0242000.1	1.5504	paralogs
O. viciifolia-O. viciifolia	LeOno02aG0029600.1	LeOno06aG0242100.1	1.50391	paralogs
O. viciifolia-O. viciifolia	LeOno02aG0026600.1	LeOno06aG0245300.1	3.2613	paralogs
O. viciifolia-O. viciifolia	LeOno02aG0026900.1	LeOno06aG0244900.1	5.14012	paralogs
O. viciifolia-O. viciifolia	LeOno02aG0027300.1	LeOno06aG0244000.1	2.18585	paralogs
O. viciifolia-O. viciifolia	LeOno02aG0032100.1	LeOno06aG0240400.1	1.55754	paralogs
O. viciifolia-O. viciifolia	LeOno02aG0033100.1	LeOno06aG0239300.1	1.98204	paralogs
O. viciifolia-O. viciifolia	LeOno02aG0034200.1	LeOno06aG0238100.1	1.37266	paralogs
O. viciifolia-O. viciifolia	LeOno02aG0035700.1	LeOno06aG0237300.1	1.1462	paralogs
O. viciifolia-O. viciifolia	LeOno02aG0051100.1	LeOno06aG0283300.1	1.93221	paralogs
O. viciifolia-O. viciifolia	LeOno02aG0051300.1	LeOno06aG0282800.1	1.06887	paralogs
O. viciifolia-O. viciifolia	LeOno02aG0052000.1	LeOno06aG0283700.1	2.13351	paralogs
O. viciifolia-O. viciifolia	LeOno02aG0053400.1	LeOno06aG0284100.1	2.05191	paralogs
O. viciifolia-O. viciifolia	LeOno02aG0054100.1	LeOno06aG0284800.1	2.51951	paralogs
O. viciifolia-O. viciifolia	LeOno02aG0051400.1	LeOno06aG0282700.1	1.44359	paralogs
O. viciifolia-O. viciifolia	LeOno02aG0052600.1	LeOno06aG0283900.1	1.49403	paralogs
O. viciifolia-O. viciifolia	LeOno02aG0053300.1	LeOno06aG0284000.1	1.93527	paralogs
O. viciifolia-O. viciifolia	LeOno02aG0054400.1	LeOno06aG0285100.1	1.96676	paralogs
O. viciifolia-O. viciifolia	LeOno02aG0054500.1	LeOno06aG0285200.1	1.68659	paralogs
O. viciifolia-O. viciifolia	LeOno02aG0057200.1	LeOno06aG0285500.1	1.71307	paralogs
O. viciifolia-O. viciifolia	LeOno02aG0057600.1	LeOno06aG0287400.1	2.35736	paralogs
O. viciifolia-O. viciifolia	LeOno02aG0059900.1	LeOno06aG0289300.1	2.92019	paralogs
O. viciifolia-O. viciifolia	LeOno02aG0057800.1	LeOno06aG0287700.1	1.2852	paralogs
O. viciifolia-O. viciifolia	LeOno02aG0143100.1	LeOno06aG0173500.1	0.59262	paralogs
O. viciifolia-O. viciifolia	LeOno02aG0143300.1	LeOno06aG0173600.1	0.616938	paralogs
O. viciifolia-O. viciifolia	LeOno02aG0143400.1	LeOno06aG0174200.1	1.19456	paralogs
O. viciifolia-O. viciifolia	LeOno02aG0143600.1	LeOno06aG0175000.1	0.745057	paralogs
O. viciifolia-O. viciifolia	LeOno02aG0143900.1	LeOno06aG0175300.1	1.28217	paralogs
O. viciifolia-O. viciifolia	LeOno02aG0144300.1	LeOno06aG0175700.1	0.92978	paralogs
O. viciifolia-O. viciifolia	LeOno02aG0144400.1	LeOno06aG0175800.1	0.800544	paralogs
O. viciifolia-O. viciifolia	LeOno02aG0144500.1	LeOno06aG0176100.1	0.697155	paralogs
O. viciifolia-O. viciifolia	LeOno02aG0144700.1	LeOno06aG0176400.1	0.849419	paralogs
O. viciifolia-O. viciifolia	LeOno02aG0145200.1	LeOno06aG0176800.1	1.1138	paralogs
O. viciifolia-O. viciifolia	LeOno02aG0145800.1	LeOno06aG0177100.1	1.23742	paralogs
O. viciifolia-O. viciifolia	LeOno02aG0145900.1	LeOno06aG0177700.1	0.891048	paralogs
O. viciifolia-O. viciifolia	LeOno02aG0146100.1	LeOno06aG0177900.1	0.798993	paralogs
O. viciifolia-O. viciifolia	LeOno02aG0146200.1	LeOno06aG0178000.1	0.648867	paralogs
O. viciifolia-O. viciifolia	LeOno02aG0148200.1	LeOno06aG0178500.1	1.07555	paralogs
O. viciifolia-O. viciifolia	LeOno02aG0143700.1	LeOno06aG0175100.1	1.17374	paralogs
O. viciifolia-O. viciifolia	LeOno02aG0143800.1	LeOno06aG0175100.1	0.676343	paralogs
O. viciifolia-O. viciifolia	LeOno02aG0144200.1	LeOno06aG0175100.1	0.62861	paralogs
O. viciifolia-O. viciifolia	LeOno02aG0145200.1	LeOno06aG0176900.1	2.33471	paralogs
O. viciifolia-O. viciifolia	LeOno02aG0148200.1	LeOno06aG0178300.1	1.31731	paralogs
O. viciifolia-O. viciifolia	LeOno02aG0148200.1	LeOno06aG0178600.1	1.79419	paralogs
O. viciifolia-O. viciifolia	LeOno02aG0148200.1	LeOno06aG0178700.1	1.89266	paralogs
O. viciifolia-O. viciifolia	LeOno02aG0183100.1	LeOno06aG0154000.1	2.03084	paralogs
O. viciifolia-O. viciifolia	LeOno02aG0183500.1	LeOno06aG0153800.1	0.732874	paralogs
O. viciifolia-O. viciifolia	LeOno02aG0184200.1	LeOno06aG0153600.2	0.679755	paralogs
O. viciifolia-O. viciifolia	LeOno02aG0184300.2	LeOno06aG0153400.1	0.567525	paralogs
O. viciifolia-O. viciifolia	LeOno02aG0184400.1	LeOno06aG0152800.1	0.60396	paralogs
O. viciifolia-O. viciifolia	LeOno02aG0184900.1	LeOno06aG0151700.1	0.49039	paralogs
O. viciifolia-O. viciifolia	LeOno02aG0184400.1	LeOno06aG0152900.1	0.592939	paralogs
O. viciifolia-O. viciifolia	LeOno02aG0187500.1	LeOno06aG0139000.1	0.576505	paralogs
O. viciifolia-O. viciifolia	LeOno02aG0188500.1	LeOno06aG0139700.1	1.11904	paralogs
O. viciifolia-O. viciifolia	LeOno02aG0188800.1	LeOno06aG0139800.1	0.935869	paralogs
O. viciifolia-O. viciifolia	LeOno02aG0189400.2	LeOno06aG0140200.1	0.521904	paralogs
O. viciifolia-O. viciifolia	LeOno02aG0190100.1	LeOno06aG0140500.1	0.655169	paralogs
O. viciifolia-O. viciifolia	LeOno02aG0187500.1	LeOno06aG0139300.1	0.726945	paralogs
O. viciifolia-O. viciifolia	LeOno02aG0187500.1	LeOno06aG0139400.1	0.683089	paralogs
O. viciifolia-O. viciifolia	LeOno02aG0188700.1	LeOno06aG0139700.1	0.970601	paralogs
O. viciifolia-O. viciifolia	LeOno02aG0188700.1	LeOno06aG0139500.1	2.61774	paralogs
O. viciifolia-O. viciifolia	LeOno02aG0326400.1	LeOno06aG0110400.1	0.771475	paralogs
O. viciifolia-O. viciifolia	LeOno02aG0327200.1	LeOno06aG0109800.1	0.775778	paralogs
O. viciifolia-O. viciifolia	LeOno02aG0327300.1	LeOno06aG0109600.1	0.51829	paralogs
O. viciifolia-O. viciifolia	LeOno02aG0327600.1	LeOno06aG0109400.1	1.00146	paralogs
O. viciifolia-O. viciifolia	LeOno02aG0327700.1	LeOno06aG0109300.1	0.575745	paralogs
O. viciifolia-O. viciifolia	LeOno02aG0327800.1	LeOno06aG0109200.1	1.00356	paralogs
O. viciifolia-O. viciifolia	LeOno02aG0328100.1	LeOno06aG0108700.1	1.19257	paralogs
O. viciifolia-O. viciifolia	LeOno02aG0328300.1	LeOno06aG0108600.1	0.851502	paralogs
O. viciifolia-O. viciifolia	LeOno02aG0328500.1	LeOno06aG0108500.1	0.885888	paralogs
O. viciifolia-O. viciifolia	LeOno02aG0328600.1	LeOno06aG0108300.1	0.637052	paralogs
O. viciifolia-O. viciifolia	LeOno02aG0328700.1	LeOno06aG0108200.1	0.729439	paralogs
O. viciifolia-O. viciifolia	LeOno02aG0328900.1	LeOno06aG0108000.1	0.902877	paralogs
O. viciifolia-O. viciifolia	LeOno02aG0329200.1	LeOno06aG0107700.1	2.24738	paralogs
O. viciifolia-O. viciifolia	LeOno02aG0329300.1	LeOno06aG0107600.1	0.648472	paralogs
O. viciifolia-O. viciifolia	LeOno02aG0330400.1	LeOno06aG0106300.1	0.66257	paralogs
O. viciifolia-O. viciifolia	LeOno02aG0330500.1	LeOno06aG0105700.1	0.935314	paralogs
O. viciifolia-O. viciifolia	LeOno02aG0330700.1	LeOno06aG0105500.1	0.981676	paralogs
O. viciifolia-O. viciifolia	LeOno02aG0330900.1	LeOno06aG0104400.1	0.889218	paralogs
O. viciifolia-O. viciifolia	LeOno02aG0331200.1	LeOno06aG0104000.1	1.62495	paralogs
O. viciifolia-O. viciifolia	LeOno02aG0331500.1	LeOno06aG0103300.1	0.60065	paralogs
O. viciifolia-O. viciifolia	LeOno02aG0331800.1	LeOno06aG0103100.1	0.844205	paralogs
O. viciifolia-O. viciifolia	LeOno02aG0332500.1	LeOno06aG0102800.1	0.754548	paralogs
O. viciifolia-O. viciifolia	LeOno02aG0332700.1	LeOno06aG0100900.1	0.607425	paralogs
O. viciifolia-O. viciifolia	LeOno02aG0332800.1	LeOno06aG0100500.1	0.718076	paralogs
O. viciifolia-O. viciifolia	LeOno02aG0332900.1	LeOno06aG0099000.1	0.72654	paralogs
O. viciifolia-O. viciifolia	LeOno02aG0333000.1	LeOno06aG0098900.1	1.25858	paralogs
O. viciifolia-O. viciifolia	LeOno02aG0333200.1	LeOno06aG0097500.1	0.708561	paralogs
O. viciifolia-O. viciifolia	LeOno02aG0333300.1	LeOno06aG0094600.1	0.582132	paralogs
O. viciifolia-O. viciifolia	LeOno02aG0333400.1	LeOno06aG0094300.1	0.663689	paralogs
O. viciifolia-O. viciifolia	LeOno02aG0335200.1	LeOno06aG0093600.1	0.671597	paralogs
O. viciifolia-O. viciifolia	LeOno02aG0335300.1	LeOno06aG0093200.1	1.0772	paralogs
O. viciifolia-O. viciifolia	LeOno02aG0335400.1	LeOno06aG0093100.1	0.631822	paralogs
O. viciifolia-O. viciifolia	LeOno02aG0335500.1	LeOno06aG0092900.1	0.714822	paralogs
O. viciifolia-O. viciifolia	LeOno02aG0335600.1	LeOno06aG0092500.1	0.637851	paralogs
O. viciifolia-O. viciifolia	LeOno02aG0335800.1	LeOno06aG0092400.1	1.48573	paralogs
O. viciifolia-O. viciifolia	LeOno02aG0335900.1	LeOno06aG0091700.1	0.560878	paralogs
O. viciifolia-O. viciifolia	LeOno02aG0336200.1	LeOno06aG0091600.1	0.834355	paralogs
O. viciifolia-O. viciifolia	LeOno02aG0328400.1	LeOno06aG0108600.1	0.954243	paralogs
O. viciifolia-O. viciifolia	LeOno02aG0329300.1	LeOno06aG0107400.1	0.886688	paralogs
O. viciifolia-O. viciifolia	LeOno02aG0330300.1	LeOno06aG0106400.1	1.03936	paralogs
O. viciifolia-O. viciifolia	LeOno02aG0331400.1	LeOno06aG0103500.1	0.670717	paralogs
O. viciifolia-O. viciifolia	LeOno02aG0332900.1	LeOno06aG0098900.1	1.74582	paralogs
O. viciifolia-O. viciifolia	LeOno02aG0333000.1	LeOno06aG0099000.1	1.76249	paralogs
O. viciifolia-O. viciifolia	LeOno02aG0335400.1	LeOno06aG0092700.1	0.676749	paralogs
O. viciifolia-O. viciifolia	LeOno02aG0336800.1	LeOno06aG0089200.1	0.638871	paralogs
O. viciifolia-O. viciifolia	LeOno02aG0337000.1	LeOno06aG0088200.1	0.711449	paralogs
O. viciifolia-O. viciifolia	LeOno02aG0337300.1	LeOno06aG0087100.1	0.583776	paralogs
O. viciifolia-O. viciifolia	LeOno02aG0337400.1	LeOno06aG0087200.1	0.655771	paralogs
O. viciifolia-O. viciifolia	LeOno02aG0337600.1	LeOno06aG0087600.1	0.417987	paralogs
O. viciifolia-O. viciifolia	LeOno02aG0337700.1	LeOno06aG0087700.1	1.0915	paralogs
O. viciifolia-O. viciifolia	LeOno02aG0338200.1	LeOno06aG0088000.1	0.897631	paralogs
O. viciifolia-O. viciifolia	LeOno02aG0338400.1	LeOno06aG0075400.1	0.740134	paralogs
O. viciifolia-O. viciifolia	LeOno02aG0338700.1	LeOno06aG0077500.1	0.895823	paralogs
O. viciifolia-O. viciifolia	LeOno02aG0338800.1	LeOno06aG0078300.1	0.635075	paralogs
O. viciifolia-O. viciifolia	LeOno02aG0339100.1	LeOno06aG0078500.1	0.591634	paralogs
O. viciifolia-O. viciifolia	LeOno02aG0339700.1	LeOno06aG0078800.1	0.570762	paralogs
O. viciifolia-O. viciifolia	LeOno02aG0340000.1	LeOno06aG0079600.1	0.644111	paralogs
O. viciifolia-O. viciifolia	LeOno02aG0340200.1	LeOno06aG0079800.1	1.2903	paralogs
O. viciifolia-O. viciifolia	LeOno02aG0340300.1	LeOno06aG0081000.1	0.793368	paralogs
O. viciifolia-O. viciifolia	LeOno02aG0340400.1	LeOno06aG0081800.1	1.66426	paralogs
O. viciifolia-O. viciifolia	LeOno02aG0340600.1	LeOno06aG0081900.1	0.499963	paralogs
O. viciifolia-O. viciifolia	LeOno02aG0341400.1	LeOno06aG0082300.1	0.679281	paralogs
O. viciifolia-O. viciifolia	LeOno02aG0341800.2	LeOno06aG0082700.1	0.491666	paralogs
O. viciifolia-O. viciifolia	LeOno02aG0342100.1	LeOno06aG0082800.1	0.690517	paralogs
O. viciifolia-O. viciifolia	LeOno02aG0342100.1	LeOno06aG0083100.1	0.719131	paralogs
O. viciifolia-O. viciifolia	LeOno02aG0401100.1	LeOno06aG0294500.1	1.91435	paralogs
O. viciifolia-O. viciifolia	LeOno02aG0401400.1	LeOno06aG0293900.1	1.78494	paralogs
O. viciifolia-O. viciifolia	LeOno02aG0402700.1	LeOno06aG0293100.2	1.62143	paralogs
O. viciifolia-O. viciifolia	LeOno02aG0402800.1	LeOno06aG0293000.1	2.37592	paralogs
O. viciifolia-O. viciifolia	LeOno02aG0436200.1	LeOno06aG0170000.1	0.762458	paralogs
O. viciifolia-O. viciifolia	LeOno02aG0437800.1	LeOno06aG0169400.1	0.656156	paralogs
O. viciifolia-O. viciifolia	LeOno02aG0437900.1	LeOno06aG0169100.1	0.670938	paralogs
O. viciifolia-O. viciifolia	LeOno02aG0439200.1	LeOno06aG0168900.1	1.50969	paralogs
O. viciifolia-O. viciifolia	LeOno02aG0439300.1	LeOno06aG0168700.1	1.09572	paralogs
O. viciifolia-O. viciifolia	LeOno02aG0435900.1	LeOno06aG0170500.1	1.33019	paralogs
O. viciifolia-O. viciifolia	LeOno02aG0439200.1	LeOno06aG0168800.1	1.42293	paralogs
O. viciifolia-O. viciifolia	LeOno02aG0440600.1	LeOno06aG0227300.1	0.610679	paralogs
O. viciifolia-O. viciifolia	LeOno02aG0441500.1	LeOno06aG0227900.1	0.855727	paralogs
O. viciifolia-O. viciifolia	LeOno02aG0442000.1	LeOno06aG0228000.1	1.16738	paralogs
O. viciifolia-O. viciifolia	LeOno02aG0442300.1	LeOno06aG0228100.1	3.50545	paralogs
O. viciifolia-O. viciifolia	LeOno02aG0443000.1	LeOno06aG0228600.1	1.29706	paralogs
O. viciifolia-O. viciifolia	LeOno02aG0443800.1	LeOno06aG0229300.1	0.520572	paralogs
O. viciifolia-O. viciifolia	LeOno02aG0444500.1	LeOno06aG0228800.1	0.255192	paralogs
O. viciifolia-O. viciifolia	LeOno02aG0444400.1	LeOno06aG0233400.1	1.52871	paralogs
O. viciifolia-O. viciifolia	LeOno02aG0444700.1	LeOno06aG0233100.1	0.761772	paralogs
O. viciifolia-O. viciifolia	LeOno02aG0445800.1	LeOno06aG0232700.1	0.700271	paralogs
O. viciifolia-O. viciifolia	LeOno02aG0447200.1	LeOno06aG0232500.1	1.82125	paralogs
O. viciifolia-O. viciifolia	LeOno02aG0447400.1	LeOno06aG0232400.1	0.669869	paralogs
O. viciifolia-O. viciifolia	LeOno02aG0449100.1	LeOno06aG0231600.1	0.994591	paralogs
O. viciifolia-O. viciifolia	LeOno02aG0450500.1	LeOno06aG0231800.2	0.69371	paralogs
O. viciifolia-O. viciifolia	LeOno02aG0450600.1	LeOno06aG0231900.1	1.68505	paralogs
O. viciifolia-O. viciifolia	LeOno02aG0450900.1	LeOno06aG0231000.2	0.657293	paralogs
O. viciifolia-O. viciifolia	LeOno02aG0451000.1	LeOno06aG0230900.1	1.31031	paralogs
O. viciifolia-O. viciifolia	LeOno02aG0451500.1	LeOno06aG0230300.1	0.693013	paralogs
O. viciifolia-O. viciifolia	LeOno02aG0451600.1	LeOno06aG0229900.1	0.608198	paralogs
O. viciifolia-O. viciifolia	LeOno02aG0451900.1	LeOno06aG0229400.1	0.589611	paralogs
O. viciifolia-O. viciifolia	LeOno02aG0445000.1	LeOno06aG0233000.1	0.746413	paralogs
O. viciifolia-O. viciifolia	LeOno02aG0445900.1	LeOno06aG0232700.1	0.81574	paralogs
O. viciifolia-O. viciifolia	LeOno02aG0447600.1	LeOno06aG0232300.1	1.88252	paralogs
O. viciifolia-O. viciifolia	LeOno02aG0447700.1	LeOno06aG0232300.1	1.85739	paralogs
O. viciifolia-O. viciifolia	LeOno02aG0450800.1	LeOno06aG0231000.2	0.657293	paralogs
O. viciifolia-O. viciifolia	LeOno02aG0451600.1	LeOno06aG0229800.1	2.42487	paralogs
O. viciifolia-O. viciifolia	LeOno02aG0451700.1	LeOno06aG0229700.1	0.597274	paralogs
O. viciifolia-O. viciifolia	LeOno02aG0452300.1	LeOno06aG0277800.1	1.59609	paralogs
O. viciifolia-O. viciifolia	LeOno02aG0453400.1	LeOno06aG0277100.1	0.535798	paralogs
O. viciifolia-O. viciifolia	LeOno02aG0453700.1	LeOno06aG0276800.1	1.24961	paralogs
O. viciifolia-O. viciifolia	LeOno02aG0454000.1	LeOno06aG0276400.1	1.16198	paralogs
O. viciifolia-O. viciifolia	LeOno02aG0454100.2	LeOno06aG0276300.1	0.673689	paralogs
O. viciifolia-O. viciifolia	LeOno02aG0452300.1	LeOno06aG0277700.1	1.33515	paralogs
O. viciifolia-O. viciifolia	LeOno02aG0452400.1	LeOno06aG0277800.1	0.773819	paralogs
O. viciifolia-O. viciifolia	LeOno02aG0000200.1	LeOno07aG0373600.1	0.617632	paralogs
O. viciifolia-O. viciifolia	LeOno02aG0000900.1	LeOno07aG0373800.1	0.591769	paralogs
O. viciifolia-O. viciifolia	LeOno02aG0001200.1	LeOno07aG0374000.1	0.472763	paralogs
O. viciifolia-O. viciifolia	LeOno02aG0001300.1	LeOno07aG0374100.1	0.69194	paralogs
O. viciifolia-O. viciifolia	LeOno02aG0042800.1	LeOno07aG0017600.1	1.37307	paralogs
O. viciifolia-O. viciifolia	LeOno02aG0042900.1	LeOno07aG0017500.1	1.42506	paralogs
O. viciifolia-O. viciifolia	LeOno02aG0044500.1	LeOno07aG0016200.1	1.59024	paralogs
O. viciifolia-O. viciifolia	LeOno02aG0045100.1	LeOno07aG0015800.1	1.92441	paralogs
O. viciifolia-O. viciifolia	LeOno02aG0042100.1	LeOno07aG0017800.1	1.77368	paralogs
O. viciifolia-O. viciifolia	LeOno02aG0043100.1	LeOno07aG0017200.1	3.63661	paralogs
O. viciifolia-O. viciifolia	LeOno02aG0043900.1	LeOno07aG0016300.1	2.28339	paralogs
O. viciifolia-O. viciifolia	LeOno02aG0146400.1	LeOno07aG0397900.1	0.783291	paralogs
O. viciifolia-O. viciifolia	LeOno02aG0146900.1	LeOno07aG0396900.1	0.716505	paralogs
O. viciifolia-O. viciifolia	LeOno02aG0147000.1	LeOno07aG0397700.1	1.38083	paralogs
O. viciifolia-O. viciifolia	LeOno02aG0147100.1	LeOno07aG0396600.1	1.66444	paralogs
O. viciifolia-O. viciifolia	LeOno02aG0147300.1	LeOno07aG0396500.1	0.625805	paralogs
O. viciifolia-O. viciifolia	LeOno02aG0147400.1	LeOno07aG0395700.1	1.11082	paralogs
O. viciifolia-O. viciifolia	LeOno02aG0147500.1	LeOno07aG0395400.1	0.705743	paralogs
O. viciifolia-O. viciifolia	LeOno02aG0147900.1	LeOno07aG0399500.1	0.73864	paralogs
O. viciifolia-O. viciifolia	LeOno02aG0146400.1	LeOno07aG0398000.1	0.836171	paralogs
O. viciifolia-O. viciifolia	LeOno02aG0197100.2	LeOno07aG0302300.1	2.30469	paralogs
O. viciifolia-O. viciifolia	LeOno02aG0199100.1	LeOno07aG0301400.1	1.72905	paralogs
O. viciifolia-O. viciifolia	LeOno02aG0199300.1	LeOno07aG0301300.1	1.75881	paralogs
O. viciifolia-O. viciifolia	LeOno02aG0220900.1	LeOno07aG0186900.1	2.95102	paralogs
O. viciifolia-O. viciifolia	LeOno02aG0221500.1	LeOno07aG0187100.1	1.48622	paralogs
O. viciifolia-O. viciifolia	LeOno02aG0221700.1	LeOno07aG0187200.1	1.99432	paralogs
O. viciifolia-O. viciifolia	LeOno02aG0219900.1	LeOno07aG0186400.1	2.75607	paralogs
O. viciifolia-O. viciifolia	LeOno02aG0220800.1	LeOno07aG0186700.1	2.2568	paralogs
O. viciifolia-O. viciifolia	LeOno02aG0511600.1	LeOno07aG0326100.1	1.63344	paralogs
O. viciifolia-O. viciifolia	LeOno02aG0512900.1	LeOno07aG0324900.1	1.28987	paralogs
O. viciifolia-O. viciifolia	LeOno02aG0513400.1	LeOno07aG0324700.1	1.54766	paralogs
O. viciifolia-O. viciifolia	LeOno02aG0511000.1	LeOno07aG0326500.1	2.44273	paralogs
O. viciifolia-O. viciifolia	LeOno03aG0137400.1	LeOno04aG0134500.1	0.591658	paralogs
O. viciifolia-O. viciifolia	LeOno03aG0139000.1	LeOno04aG0134500.1	0.588494	paralogs
O. viciifolia-O. viciifolia	LeOno03aG0139200.1	LeOno04aG0135800.1	1.72311	paralogs
O. viciifolia-O. viciifolia	LeOno03aG0141200.1	LeOno04aG0133700.1	0.588396	paralogs
O. viciifolia-O. viciifolia	LeOno03aG0141300.1	LeOno04aG0133600.1	0.7773	paralogs
O. viciifolia-O. viciifolia	LeOno03aG0141700.2	LeOno04aG0132600.1	0.606663	paralogs
O. viciifolia-O. viciifolia	LeOno03aG0143700.1	LeOno04aG0131100.1	0.81326	paralogs
O. viciifolia-O. viciifolia	LeOno03aG0143800.1	LeOno04aG0131200.1	0.650269	paralogs
O. viciifolia-O. viciifolia	LeOno03aG0145300.1	LeOno04aG0125600.3	0.565768	paralogs
[truncated: 257,724+ more rows]
