# Supplementary material for: A chromosome-level genome assembly for Onobrychis viciifolia reveals gene copy number gain underlying enhanced proanthocyanidin biosynthesis
Source: Commun Biol. 2024 Jan 5;7:19. doi: 10.1038/s42003-023-05754-6 (PMC10770414; doi:10.1038/s42003-023-05754-6)
Supplement: Supplementary file 6 — Supplementary Data 4 [file 42003_2023_5754_MOESM6_ESM.xlsx]

## Sheet: Sheet1
Supplementary Data 4 Syntenic depths between O. viciifolia and C. arietinum
Ca_00512	LeOno01aG0019700.2	766
Ca_00519	LeOno01aG0019300.1	1080
Ca_00520	LeOno01aG0019000.1	197
Ca_00522	LeOno01aG0018900.1	973
Ca_00523	LeOno01aG0018800.1	2170
Ca_00534	LeOno01aG0018300.1	1020
Ca_00548	LeOno01aG0017400.1	1310
Ca_00553	LeOno01aG0017200.1	1430
Ca_00555	LeOno01aG0017100.1	528
Ca_00556	LeOno01aG0017000.1	443
Ca_00560	LeOno01aG0016800.1	258
Ca_00568	LeOno01aG0016500.1	594
Ca_00582	LeOno01aG0015300.1	940
Ca_00584	LeOno01aG0015100.1	1270
Ca_00586	LeOno01aG0015000.1	1120
Ca_00593	LeOno01aG0011700.1	704
Ca_00597	LeOno01aG0012200.1	134
Ca_00599	LeOno01aG0012500.1	433
Ca_00602	LeOno01aG0012800.1	731
Ca_00607	LeOno01aG0013500.1	571
Ca_00609	LeOno01aG0013600.1	442
Ca_00613	LeOno01aG0011400.1	231
Ca_00617	LeOno01aG0014000.1	508
Ca_00621	LeOno01aG0014400.1	446
Ca_00623	LeOno01aG0014500.1	884
Ca_00628	LeOno01aG0011400.1	239
Ca_00638	LeOno01aG0011000.1	146
Ca_00642	LeOno01aG0010700.1	545
Ca_00643	LeOno01aG0010600.1	840
Ca_00644	LeOno01aG0010500.1	769
Ca_00649	LeOno01aG0009900.1	528
Ca_00655	LeOno01aG0009700.1	822
Ca_00658	LeOno01aG0009500.1	510
Ca_00663	LeOno01aG0009100.4	1140
Ca_00676	LeOno01aG0008500.1	265
Ca_00677	LeOno01aG0008400.1	601
Ca_00681	LeOno01aG0007900.1	1050
Ca_00683	LeOno01aG0007600.1	243
Ca_00687	LeOno01aG0007400.1	275
Ca_00688	LeOno01aG0007300.1	513
Ca_00693	LeOno01aG0007200.1	418
Ca_00696	LeOno01aG0006800.1	446
Ca_00697	LeOno01aG0006700.1	717
Ca_00699	LeOno01aG0006600.1	628
Ca_07881	LeOno01aG0006400.2	633
Ca_07882	LeOno01aG0006300.1	1070
Ca_07887	LeOno01aG0006000.1	775
Ca_07899	LeOno01aG0005200.1	815
Ca_07906	LeOno01aG0004400.1	179
Ca_07907	LeOno01aG0004500.1	463
Ca_07911	LeOno01aG0004300.1	2350
Ca_07918	LeOno01aG0004000.1	261
Ca_07922	LeOno01aG0003700.1	1140
Ca_07924	LeOno01aG0003600.1	843
Ca_07927	LeOno01aG0003500.1	338
Ca_07944	LeOno01aG0003200.1	938
Ca_07949	LeOno01aG0003100.1	811
Ca_07952	LeOno01aG0003000.1	537
Ca_08058	LeOno01aG0032000.1	1040
Ca_08065	LeOno01aG0031600.1	683
Ca_08069	LeOno01aG0031300.1	361
Ca_08076	LeOno01aG0030400.1	450
Ca_08081	LeOno01aG0029600.1	145
Ca_08086	LeOno01aG0028900.1	225
Ca_08087	LeOno01aG0028800.1	351
Ca_08091	LeOno01aG0028100.1	697
Ca_02790	LeOno01aG0172400.1	1770
Ca_02789	LeOno01aG0172600.1	301
Ca_02788	LeOno01aG0173100.1	2680
Ca_02787	LeOno01aG0173300.1	1090
Ca_02785	LeOno01aG0173400.1	285
Ca_02783	LeOno01aG0173700.1	1060
Ca_02775	LeOno01aG0174300.1	796
Ca_02773	LeOno01aG0174500.1	640
Ca_02757	LeOno01aG0251800.1	1090
Ca_02755	LeOno01aG0251400.1	261
Ca_02754	LeOno01aG0250500.1	1090
Ca_02747	LeOno01aG0249500.1	1760
Ca_02745	LeOno01aG0247300.1	1080
Ca_02743	LeOno01aG0247500.1	283
Ca_02737	LeOno01aG0248600.1	1010
Ca_02730	LeOno01aG0246300.1	362
Ca_02727	LeOno01aG0244800.1	2320
Ca_02726	LeOno01aG0244700.1	879
Ca_02725	LeOno01aG0244500.1	158
Ca_02724	LeOno01aG0244400.1	894
Ca_02720	LeOno01aG0244100.1	1530
Ca_02719	LeOno01aG0243700.1	368
Ca_02716	LeOno01aG0243400.1	694
Ca_22767	LeOno01aG0027200.1	1240
Ca_22784	LeOno01aG0026600.1	224
Ca_22785	LeOno01aG0026500.1	1350
Ca_14777	LeOno01aG0025000.1	277
Ca_14771	LeOno01aG0024800.1	295
Ca_14765	LeOno01aG0024500.1	799
Ca_14760	LeOno01aG0024100.1	356
Ca_14757	LeOno01aG0023600.1	625
Ca_14754	LeOno01aG0023500.1	911
Ca_14747	LeOno01aG0022900.1	143
Ca_14746	LeOno01aG0022800.1	1350
Ca_14735	LeOno01aG0022100.1	335
Ca_14734	LeOno01aG0022200.1	1420
Ca_14725	LeOno01aG0021300.2	858
Ca_14724	LeOno01aG0021200.1	245
Ca_14718	LeOno01aG0021000.1	183
Ca_24224	LeOno01aG0020500.1	318
Ca_17339	LeOno01aG0050800.1	1840
Ca_08869	LeOno01aG0050600.1	591
Ca_08866	LeOno01aG0050200.1	1340
Ca_08865	LeOno01aG0050300.1	492
Ca_08859	LeOno01aG0049500.1	765
Ca_08849	LeOno01aG0049400.1	521
Ca_08848	LeOno01aG0049300.1	1630
Ca_08841	LeOno01aG0049100.1	959
Ca_08836	LeOno01aG0048900.1	541
Ca_22117	LeOno01aG0048400.1	1140
Ca_22116	LeOno01aG0048200.1	1410
Ca_22115	LeOno01aG0048100.1	141
Ca_22107	LeOno01aG0047900.1	1900
Ca_22105	LeOno01aG0047700.1	482
Ca_22099	LeOno01aG0047500.1	368
Ca_20634	LeOno01aG0046700.1	476
Ca_20632	LeOno01aG0046300.1	1430
Ca_20628	LeOno01aG0046200.1	1380
Ca_20622	LeOno01aG0045900.1	625
Ca_20617	LeOno01aG0045700.1	408
Ca_20615	LeOno01aG0045300.1	694
Ca_22360	LeOno01aG0040200.1	1210
Ca_22361	LeOno01aG0040400.1	700
Ca_19312	LeOno01aG0039800.1	1100
Ca_19308	LeOno01aG0039500.1	944
Ca_19295	LeOno01aG0038900.1	257
Ca_19290	LeOno01aG0038800.1	399
Ca_19289	LeOno01aG0038700.1	997
Ca_19284	LeOno01aG0038600.1	943
Ca_18337	LeOno01aG0037900.1	209
Ca_18335	LeOno01aG0037800.1	160
Ca_18331	LeOno01aG0037600.1	1640
Ca_18318	LeOno01aG0036800.1	599
Ca_18312	LeOno01aG0036700.1	668
Ca_18308	LeOno01aG0036500.1	432
Ca_25077	LeOno01aG0035000.1	378
Ca_25079	LeOno01aG0035600.1	861
Ca_18578	LeOno01aG0033900.1	772
Ca_18586	LeOno01aG0033500.1	694
Ca_18587	LeOno01aG0033400.1	952
Ca_18591	LeOno01aG0033200.1	1420
Ca_18595	LeOno01aG0032800.1	872
Ca_22469	LeOno01aG0081400.1	2000
Ca_22468	LeOno01aG0081200.1	308
Ca_22467	LeOno01aG0081100.1	405
Ca_22462	LeOno01aG0080900.1	841
Ca_22457	LeOno01aG0080400.1	171
Ca_21848	LeOno01aG0082300.1	416
Ca_21865	LeOno01aG0082800.1	1010
Ca_23530	LeOno01aG0269800.1	586
Ca_23533	LeOno01aG0268300.1	480
Ca_23538	LeOno01aG0267000.1	552
Ca_23540	LeOno01aG0266500.1	585
Ca_00006	LeOno02aG0570200.1	1770
Ca_00009	LeOno02aG0570300.1	936
Ca_00010	LeOno02aG0570100.1	1400
Ca_00012	LeOno02aG0569500.1	725
Ca_00013	LeOno02aG0569600.1	350
Ca_00014	LeOno02aG0569800.1	660
Ca_00017	LeOno02aG0569400.1	1200
Ca_00018	LeOno02aG0569100.1	410
Ca_00019	LeOno02aG0568900.1	844
Ca_00021	LeOno02aG0568000.1	1750
Ca_00023	LeOno02aG0568100.1	1290
Ca_00026	LeOno02aG0568400.1	1440
Ca_00027	LeOno02aG0568500.2	896
Ca_00028	LeOno02aG0568600.1	1880
Ca_00029	LeOno02aG0568700.1	875
Ca_00030	LeOno02aG0568800.2	934
Ca_00031	LeOno02aG0567800.1	483
Ca_00032	LeOno02aG0567700.1	679
Ca_00033	LeOno02aG0567500.1	1280
Ca_00034	LeOno02aG0567400.1	804
Ca_00035	LeOno02aG0567300.1	351
Ca_00036	LeOno02aG0567200.1	968
Ca_00037	LeOno02aG0567100.1	761
Ca_00038	LeOno02aG0567000.1	522
Ca_00039	LeOno02aG0566900.1	514
Ca_00040	LeOno02aG0566800.1	463
Ca_00041	LeOno02aG0566300.1	829
Ca_00043	LeOno02aG0566600.1	814
Ca_00044	LeOno02aG0566200.1	1500
Ca_00045	LeOno02aG0566000.1	655
Ca_00046	LeOno02aG0565800.1	1010
Ca_00047	LeOno02aG0565700.1	286
Ca_00048	LeOno02aG0565600.1	1020
Ca_00050	LeOno02aG0565400.1	1050
Ca_00051	LeOno02aG0565300.1	2180
Ca_00053	LeOno02aG0565200.1	1410
Ca_00054	LeOno02aG0564900.1	1250
Ca_00056	LeOno02aG0564800.1	1410
Ca_00057	LeOno02aG0564700.1	600
Ca_00058	LeOno02aG0564600.1	1970
Ca_00060	LeOno02aG0561800.1	1410
Ca_00061	LeOno02aG0561900.1	666
Ca_00063	LeOno02aG0562000.1	1220
Ca_00064	LeOno02aG0562100.1	3250
Ca_00066	LeOno02aG0562200.1	1240
Ca_00067	LeOno02aG0562400.2	1100
Ca_00068	LeOno02aG0562500.1	550
Ca_00069	LeOno02aG0562700.1	482
Ca_00070	LeOno02aG0562900.1	269
Ca_00071	LeOno02aG0563000.1	360
Ca_00072	LeOno02aG0563100.1	783
Ca_00074	LeOno02aG0563200.1	398
Ca_00075	LeOno02aG0563300.1	1510
Ca_00077	LeOno02aG0563800.1	338
Ca_00078	LeOno02aG0563700.1	464
Ca_00079	LeOno02aG0563900.1	756
Ca_00081	LeOno02aG0564000.1	724
Ca_00082	LeOno02aG0564100.4	876
Ca_00083	LeOno02aG0564200.1	922
Ca_00084	LeOno02aG0564300.1	369
Ca_00085	LeOno02aG0564400.1	487
Ca_00086	LeOno02aG0564500.1	3560
Ca_00087	LeOno02aG0561700.1	864
Ca_00088	LeOno02aG0561600.1	768
Ca_00089	LeOno02aG0561500.1	394
Ca_00090	LeOno02aG0561400.1	241
Ca_00091	LeOno02aG0561300.1	83
Ca_00092	LeOno02aG0561200.1	421
Ca_00096	LeOno02aG0561000.1	968
Ca_00097	LeOno02aG0560900.1	77
Ca_00100	LeOno02aG0560600.1	616
Ca_00101	LeOno02aG0560500.1	73
Ca_00103	LeOno02aG0560400.1	858
Ca_00104	LeOno02aG0560300.1	334
Ca_00105	LeOno02aG0560200.1	935
Ca_00106	LeOno02aG0560100.1	545
Ca_00107	LeOno02aG0560000.1	557
Ca_00108	LeOno02aG0559900.1	1060
Ca_00109	LeOno02aG0559800.1	254
Ca_00110	LeOno02aG0559700.1	1090
Ca_00114	LeOno02aG0559500.1	957
Ca_00115	LeOno02aG0559400.1	1590
Ca_00116	LeOno02aG0559200.1	1200
Ca_00117	LeOno02aG0559100.1	758
Ca_00118	LeOno02aG0559000.1	815
Ca_00119	LeOno02aG0558900.1	855
Ca_00120	LeOno02aG0558800.1	1030
Ca_00121	LeOno02aG0558600.1	174
Ca_00122	LeOno02aG0558500.1	1270
Ca_00123	LeOno02aG0558400.1	564
Ca_00124	LeOno02aG0558300.1	362
Ca_00125	LeOno02aG0558200.1	485
Ca_00126	LeOno02aG0558100.1	668
Ca_00127	LeOno02aG0558000.1	506
Ca_00128	LeOno02aG0557600.1	1760
Ca_00129	LeOno02aG0557400.1	1540
Ca_00131	LeOno02aG0557200.1	627
Ca_00132	LeOno02aG0557100.1	579
Ca_00133	LeOno02aG0557000.1	359
Ca_00134	LeOno02aG0556800.2	595
Ca_00135	LeOno02aG0556700.1	1300
Ca_00136	LeOno02aG0556500.1	546
Ca_00137	LeOno02aG0556400.1	980
Ca_00138	LeOno02aG0556200.1	2710
Ca_00139	LeOno02aG0556100.1	742
Ca_00140	LeOno02aG0556000.1	1040
Ca_00141	LeOno02aG0555800.1	1030
Ca_00142	LeOno02aG0555400.1	958
Ca_00145	LeOno02aG0555300.1	126
Ca_00146	LeOno02aG0555200.1	318
Ca_00147	LeOno02aG0554800.1	1020
Ca_00149	LeOno02aG0554700.1	1260
Ca_00150	LeOno02aG0554600.1	544
Ca_00151	LeOno02aG0554500.1	260
Ca_00153	LeOno02aG0554200.1	123
Ca_00154	LeOno02aG0554100.1	494
Ca_00155	LeOno02aG0553900.1	1390
Ca_00156	LeOno02aG0553800.1	382
Ca_00157	LeOno02aG0553700.1	1060
Ca_00158	LeOno02aG0553600.1	329
Ca_00159	LeOno02aG0553500.3	779
Ca_00161	LeOno02aG0553400.1	1640
Ca_00165	LeOno02aG0553300.1	457
Ca_00166	LeOno02aG0553000.1	795
Ca_00167	LeOno02aG0552900.1	999
Ca_00169	LeOno02aG0552700.1	1070
Ca_00170	LeOno02aG0552600.1	747
Ca_00171	LeOno02aG0552400.1	1600
Ca_00172	LeOno02aG0552300.1	958
Ca_00173	LeOno02aG0552200.1	1410
Ca_00174	LeOno02aG0552100.1	2250
Ca_00175	LeOno02aG0552000.1	815
Ca_00177	LeOno02aG0551900.1	694
Ca_00178	LeOno02aG0551800.1	1240
Ca_00179	LeOno02aG0551700.1	159
Ca_00180	LeOno02aG0551600.1	770
Ca_00182	LeOno02aG0551500.1	772
Ca_00185	LeOno02aG0551100.1	582
Ca_00186	LeOno02aG0551000.1	410
Ca_00187	LeOno02aG0550800.1	732
Ca_00188	LeOno02aG0550700.1	1770
Ca_00189	LeOno02aG0550600.1	685
Ca_00190	LeOno02aG0550500.1	907
Ca_00192	LeOno02aG0550400.1	435
Ca_00194	LeOno02aG0550200.1	548
Ca_00195	LeOno02aG0550100.1	292
Ca_00197	LeOno02aG0550000.1	235
Ca_00202	LeOno02aG0549500.1	226
Ca_00203	LeOno02aG0549400.1	1360
Ca_00204	LeOno02aG0549300.1	329
Ca_00205	LeOno02aG0549100.1	328
Ca_00206	LeOno02aG0549000.1	290
Ca_00207	LeOno02aG0548900.1	491
Ca_00211	LeOno02aG0548300.1	264
Ca_00212	LeOno02aG0548200.1	340
Ca_00213	LeOno02aG0548100.1	396
Ca_00214	LeOno02aG0548000.1	423
Ca_00219	LeOno02aG0547800.1	1530
Ca_00220	LeOno02aG0547600.1	784
Ca_00222	LeOno02aG0547400.1	199
Ca_00223	LeOno02aG0547300.1	257
Ca_00224	LeOno02aG0547100.1	682
Ca_00225	LeOno02aG0547000.1	456
Ca_00226	LeOno02aG0546900.1	317
Ca_00227	LeOno02aG0546800.1	1330
Ca_00229	LeOno02aG0546600.1	807
Ca_00230	LeOno02aG0546200.1	1440
Ca_00231	LeOno02aG0546100.1	717
Ca_00232	LeOno02aG0546000.1	470
Ca_00233	LeOno02aG0545900.1	789
Ca_00234	LeOno02aG0545800.1	119
Ca_00235	LeOno02aG0545500.1	1200
Ca_00236	LeOno02aG0545300.1	316
Ca_00239	LeOno02aG0545100.1	216
Ca_00240	LeOno02aG0545000.1	1310
Ca_00241	LeOno02aG0544900.1	793
Ca_00244	LeOno02aG0544800.1	1650
Ca_00245	LeOno02aG0544700.1	634
Ca_00246	LeOno02aG0544600.1	1960
Ca_00247	LeOno02aG0544500.1	246
Ca_00248	LeOno02aG0544400.1	334
Ca_00250	LeOno02aG0544200.1	666
Ca_00251	LeOno02aG0544100.1	317
Ca_00252	LeOno02aG0544000.1	614
Ca_00253	LeOno02aG0543900.1	1110
Ca_00254	LeOno02aG0543800.1	798
Ca_00256	LeOno02aG0543700.1	600
Ca_00265	LeOno02aG0543500.1	863
Ca_00266	LeOno02aG0543400.1	735
Ca_00267	LeOno02aG0543300.1	1330
Ca_00268	LeOno02aG0543200.1	1080
Ca_00269	LeOno02aG0543100.1	328
Ca_00271	LeOno02aG0543000.1	729
Ca_00272	LeOno02aG0542900.1	148
Ca_00274	LeOno02aG0542800.1	2280
Ca_00276	LeOno02aG0541900.1	1520
Ca_00277	LeOno02aG0541800.1	915
Ca_00278	LeOno02aG0541700.1	965
Ca_00279	LeOno02aG0540100.1	868
Ca_00280	LeOno02aG0540300.1	688
Ca_00281	LeOno02aG0540400.1	545
Ca_00282	LeOno02aG0540500.1	538
Ca_00284	LeOno02aG0540600.1	1070
Ca_00285	LeOno02aG0540700.1	1030
Ca_00286	LeOno02aG0540800.1	526
Ca_00289	LeOno02aG0540900.1	654
Ca_00290	LeOno02aG0541000.1	649
Ca_00292	LeOno02aG0541100.1	740
Ca_00294	LeOno02aG0541200.1	1190
Ca_00295	LeOno02aG0541300.1	322
Ca_00296	LeOno02aG0540000.1	781
Ca_00298	LeOno02aG0539900.1	894
Ca_00299	LeOno02aG0539800.1	175
Ca_00300	LeOno02aG0542300.1	442
Ca_00301	LeOno02aG0539700.1	716
Ca_00302	LeOno02aG0539600.1	871
Ca_00303	LeOno02aG0539500.1	337
Ca_00304	LeOno02aG0539400.1	3690
Ca_00306	LeOno02aG0539300.1	1680
Ca_00307	LeOno02aG0538800.1	327
Ca_00308	LeOno02aG0538700.1	1160
Ca_00309	LeOno02aG0538500.1	936
Ca_00310	LeOno02aG0538400.1	434
Ca_00311	LeOno02aG0538300.1	821
Ca_00312	LeOno02aG0538100.2	1190
Ca_00313	LeOno02aG0538000.1	250
Ca_00314	LeOno02aG0537800.1	1680
Ca_00315	LeOno02aG0537700.1	879
Ca_00316	LeOno02aG0537600.1	535
Ca_00317	LeOno02aG0537500.1	209
Ca_00319	LeOno02aG0537200.1	146
Ca_00321	LeOno02aG0537100.1	950
Ca_00322	LeOno02aG0537000.1	230
Ca_00323	LeOno02aG0536900.1	165
Ca_00324	LeOno02aG0536800.1	949
Ca_00325	LeOno02aG0536700.1	1310
Ca_00326	LeOno02aG0536600.1	335
Ca_00327	LeOno02aG0536500.1	331
Ca_00329	LeOno02aG0536400.1	166
Ca_00330	LeOno02aG0536300.1	162
Ca_00331	LeOno02aG0536200.1	292
Ca_00332	LeOno02aG0536100.1	306
Ca_00333	LeOno02aG0536000.1	490
Ca_00334	LeOno02aG0535900.1	1370
Ca_00336	LeOno02aG0535600.1	706
Ca_00337	LeOno02aG0535500.1	3140
Ca_00338	LeOno02aG0535300.1	957
Ca_00341	LeOno02aG0535200.1	1910
Ca_00342	LeOno02aG0535100.1	648
Ca_00343	LeOno02aG0535000.1	552
Ca_00347	LeOno02aG0534800.1	1180
Ca_00348	LeOno02aG0534600.1	318
Ca_00349	LeOno02aG0534500.1	1090
Ca_00350	LeOno02aG0534400.1	924
Ca_00352	LeOno02aG0534300.1	147
Ca_00353	LeOno02aG0534200.1	314
Ca_00354	LeOno02aG0534100.1	1800
Ca_00355	LeOno02aG0534000.1	159
Ca_00356	LeOno02aG0533900.1	481
Ca_00358	LeOno02aG0533700.1	608
Ca_00360	LeOno02aG0533600.1	276
Ca_00361	LeOno02aG0533500.2	539
Ca_00362	LeOno02aG0533300.1	1520
Ca_00363	LeOno02aG0533200.1	1160
Ca_00364	LeOno02aG0533100.1	1450
Ca_00366	LeOno02aG0532700.1	566
Ca_00367	LeOno02aG0532500.1	302
Ca_00368	LeOno02aG0532300.1	374
Ca_00369	LeOno02aG0532200.1	831
Ca_00370	LeOno02aG0532100.1	687
Ca_00371	LeOno02aG0532000.1	449
Ca_00372	LeOno02aG0531900.1	505
Ca_00373	LeOno02aG0531800.1	835
Ca_00374	LeOno02aG0531600.1	499
Ca_00376	LeOno02aG0531300.1	684
Ca_00378	LeOno02aG0531200.1	679
Ca_00382	LeOno02aG0531100.1	742
Ca_00383	LeOno02aG0530900.1	191
Ca_00384	LeOno02aG0530800.1	371
Ca_00385	LeOno02aG0530700.1	213
Ca_00386	LeOno02aG0530600.1	751
Ca_00389	LeOno02aG0530300.2	747
Ca_00390	LeOno02aG0530200.1	508
Ca_00391	LeOno02aG0530100.1	308
Ca_00392	LeOno02aG0530000.1	200
Ca_00393	LeOno02aG0529800.1	339
Ca_00394	LeOno02aG0529700.1	594
Ca_00395	LeOno02aG0529600.1	262
Ca_00396	LeOno02aG0529500.1	741
Ca_00397	LeOno02aG0529300.1	988
Ca_00398	LeOno02aG0529000.1	1000
Ca_00399	LeOno02aG0528800.1	356
Ca_00400	LeOno02aG0528700.1	1200
Ca_00401	LeOno02aG0528600.1	817
Ca_00402	LeOno02aG0528400.1	1010
Ca_00403	LeOno02aG0528200.1	1100
Ca_00404	LeOno02aG0528100.1	1140
Ca_00405	LeOno02aG0528000.1	1120
Ca_00406	LeOno02aG0527900.1	789
Ca_00407	LeOno02aG0527800.1	1190
Ca_00410	LeOno02aG0527600.1	1300
Ca_00412	LeOno02aG0527500.1	2130
Ca_00413	LeOno02aG0527400.1	695
Ca_00415	LeOno02aG0527100.1	273
Ca_00416	LeOno02aG0527000.1	487
Ca_00417	LeOno02aG0526800.1	395
Ca_00418	LeOno02aG0526700.1	370
Ca_00419	LeOno02aG0526600.1	258
Ca_00420	LeOno02aG0526500.1	295
Ca_00422	LeOno02aG0526200.1	131
Ca_00423	LeOno02aG0526000.1	2200
Ca_00424	LeOno02aG0525900.1	470
Ca_00425	LeOno02aG0525800.1	1470
Ca_00426	LeOno02aG0525700.1	357
Ca_00428	LeOno02aG0525600.1	617
Ca_00429	LeOno02aG0525500.1	248
Ca_00430	LeOno02aG0525400.1	1170
Ca_00431	LeOno02aG0525300.1	1130
Ca_00432	LeOno02aG0525200.1	452
Ca_00433	LeOno02aG0525100.1	671
Ca_00437	LeOno02aG0524900.1	510
Ca_00438	LeOno02aG0524800.1	433
Ca_00440	LeOno02aG0524600.1	698
Ca_00441	LeOno02aG0523900.1	1200
Ca_00442	LeOno02aG0523800.1	1160
Ca_00443	LeOno02aG0523700.1	518
Ca_00444	LeOno02aG0523300.1	926
Ca_00445	LeOno02aG0523200.1	486
Ca_00446	LeOno02aG0522900.1	574
Ca_00449	LeOno02aG0522500.1	728
Ca_00451	LeOno02aG0522300.1	1320
Ca_00452	LeOno02aG0522200.1	151
Ca_00453	LeOno02aG0522100.1	837
Ca_00454	LeOno02aG0522000.1	486
Ca_00455	LeOno02aG0521800.1	1080
Ca_00456	LeOno02aG0521700.1	454
Ca_00459	LeOno02aG0521600.1	2280
Ca_00463	LeOno02aG0521500.1	1470
Ca_00464	LeOno02aG0521400.1	836
Ca_00465	LeOno02aG0521300.1	674
Ca_00466	LeOno02aG0521200.1	406
Ca_00467	LeOno02aG0520800.1	1820
Ca_00468	LeOno02aG0520700.1	1000
Ca_00469	LeOno02aG0520600.1	745
Ca_00470	LeOno02aG0520500.1	1450
Ca_00471	LeOno02aG0520400.1	1410
Ca_00473	LeOno02aG0520200.1	907
Ca_00474	LeOno02aG0520100.1	442
Ca_00475	LeOno02aG0519900.1	1560
Ca_00476	LeOno02aG0519800.1	484
Ca_00477	LeOno02aG0519500.1	368
Ca_00478	LeOno02aG0519400.1	1770
Ca_00480	LeOno02aG0519300.1	819
Ca_00481	LeOno02aG0519200.1	3390
Ca_00482	LeOno02aG0519100.1	398
Ca_00483	LeOno02aG0519000.1	740
Ca_00484	LeOno02aG0518900.1	1190
Ca_00486	LeOno02aG0518800.1	201
Ca_00487	LeOno02aG0518700.1	299
Ca_00488	LeOno02aG0518600.1	187
Ca_00489	LeOno02aG0518500.1	774
Ca_00490	LeOno02aG0518300.1	630
Ca_00491	LeOno02aG0517900.1	889
Ca_00492	LeOno02aG0517800.1	139
Ca_00493	LeOno02aG0517700.1	810
Ca_00494	LeOno02aG0517500.1	126
Ca_00495	LeOno02aG0517400.1	694
Ca_00496	LeOno02aG0517300.1	830
Ca_00497	LeOno02aG0517200.1	614
Ca_00498	LeOno02aG0516900.1	700
Ca_00499	LeOno02aG0516800.1	244
Ca_00501	LeOno02aG0516700.1	167
Ca_00502	LeOno02aG0516600.1	1250
Ca_00503	LeOno02aG0516500.1	1320
Ca_00504	LeOno02aG0516400.1	757
Ca_00506	LeOno02aG0516300.1	710
Ca_00507	LeOno02aG0516200.1	910
Ca_00508	LeOno02aG0516100.1	1020
Ca_00509	LeOno02aG0516000.1	332
Ca_00512	LeOno02aG0515600.1	953
Ca_00514	LeOno02aG0515500.1	319
Ca_00515	LeOno02aG0515300.1	1110
Ca_00516	LeOno02aG0515100.1	283
Ca_00517	LeOno02aG0515000.1	854
Ca_00519	LeOno02aG0514900.1	1140
Ca_00520	LeOno02aG0514700.1	217
Ca_00522	LeOno02aG0514500.1	1040
Ca_00523	LeOno02aG0514400.1	2320
Ca_00524	LeOno02aG0514300.1	750
Ca_00527	LeOno02aG0514200.1	593
Ca_00532	LeOno02aG0513900.1	815
Ca_00533	LeOno02aG0513800.1	455
Ca_00534	LeOno02aG0513700.1	1160
Ca_00535	LeOno02aG0513500.1	1050
Ca_00536	LeOno02aG0513400.1	800
Ca_00537	LeOno02aG0513300.1	641
Ca_00539	LeOno02aG0513100.1	234
Ca_00540	LeOno02aG0512900.1	258
Ca_00541	LeOno02aG0512800.1	2760
Ca_00542	LeOno02aG0512600.1	886
Ca_00543	LeOno02aG0512400.1	1630
Ca_00544	LeOno02aG0512300.1	1100
Ca_00546	LeOno02aG0512200.1	661
Ca_00548	LeOno02aG0512000.1	1240
Ca_00550	LeOno02aG0511900.1	1280
Ca_00551	LeOno02aG0511700.1	551
Ca_00552	LeOno02aG0511600.1	976
Ca_00553	LeOno02aG0511500.1	1750
Ca_00554	LeOno02aG0511400.1	314
Ca_00555	LeOno02aG0511000.1	646
Ca_00556	LeOno02aG0510900.1	524
Ca_00559	LeOno02aG0510800.1	255
Ca_00559	LeOno02aG0291500.1	246
Ca_00560	LeOno02aG0291600.1	271
Ca_00561	LeOno02aG0291700.1	643
Ca_00562	LeOno02aG0291900.1	1510
Ca_00565	LeOno02aG0292000.1	303
Ca_00566	LeOno02aG0292100.1	2600
Ca_00567	LeOno02aG0292200.1	865
Ca_00568	LeOno02aG0292300.1	591
Ca_00569	LeOno02aG0292400.1	1300
Ca_00570	LeOno02aG0292500.1	722
Ca_00571	LeOno02aG0292600.1	668
Ca_00572	LeOno02aG0292700.1	512
Ca_00573	LeOno02aG0293000.1	591
Ca_00579	LeOno02aG0293200.1	523
Ca_00580	LeOno02aG0293400.1	951
Ca_00582	LeOno02aG0293500.1	1030
Ca_00583	LeOno02aG0293700.1	893
Ca_00584	LeOno02aG0293800.1	1610
Ca_00585	LeOno02aG0293900.1	487
Ca_00586	LeOno02aG0294000.1	1190
Ca_00587	LeOno02aG0294200.1	1500
Ca_00588	LeOno02aG0294300.1	265
Ca_00589	LeOno02aG0294400.1	550
Ca_00590	LeOno02aG0294500.1	1140
Ca_00591	LeOno02aG0294600.2	393
Ca_00592	LeOno02aG0299300.1	802
Ca_00593	LeOno02aG0299100.1	794
Ca_00594	LeOno02aG0298800.1	547
Ca_00595	LeOno02aG0298500.1	687
Ca_00596	LeOno02aG0298400.1	375
Ca_00598	LeOno02aG0298300.1	768
Ca_00599	LeOno02aG0298200.1	462
Ca_00600	LeOno02aG0298000.1	972
Ca_00602	LeOno02aG0297900.1	940
Ca_00604	LeOno02aG0297300.1	385
Ca_00605	LeOno02aG0297200.1	162
Ca_00606	LeOno02aG0297100.1	653
Ca_00607	LeOno02aG0297000.1	605
Ca_00608	LeOno02aG0296700.1	689
Ca_00609	LeOno02aG0296400.1	475
Ca_00610	LeOno02aG0296300.1	1290
Ca_00611	LeOno02aG0295900.1	729
Ca_00612	LeOno02aG0295800.1	189
Ca_00613	LeOno02aG0299700.1	274
Ca_00614	LeOno02aG0299400.1	114
Ca_00615	LeOno02aG0295600.1	362
Ca_00616	LeOno02aG0295500.1	745
Ca_00617	LeOno02aG0295400.1	683
Ca_00618	LeOno02aG0295300.1	440
Ca_00619	LeOno02aG0295200.1	318
Ca_00620	LeOno02aG0295100.1	563
Ca_00621	LeOno02aG0294900.1	525
Ca_00623	LeOno02aG0294800.1	808
Ca_00624	LeOno02aG0294700.1	875
Ca_00626	LeOno02aG0299400.1	142
Ca_00628	LeOno02aG0299700.1	327
Ca_00630	LeOno02aG0296800.1	108
Ca_00634	LeOno02aG0299800.1	1970
Ca_00635	LeOno02aG0299900.1	751
Ca_00636	LeOno02aG0300000.1	2060
Ca_00637	LeOno02aG0296600.1	219
Ca_00638	LeOno02aG0300100.1	205
Ca_00640	LeOno02aG0300400.1	246
Ca_00641	LeOno02aG0300500.1	1060
Ca_00642	LeOno02aG0300600.1	608
Ca_00643	LeOno02aG0300700.2	905
Ca_00644	LeOno02aG0300800.1	865
Ca_00645	LeOno02aG0301000.1	167
Ca_00649	LeOno02aG0301600.1	612
Ca_00654	LeOno02aG0301800.1	551
Ca_00655	LeOno02aG0301900.1	922
Ca_00656	LeOno02aG0302000.1	845
Ca_00657	LeOno02aG0302200.1	641
Ca_00658	LeOno02aG0302300.1	565
Ca_00659	LeOno02aG0302500.1	462
Ca_00661	LeOno02aG0302600.1	331
Ca_00662	LeOno02aG0302800.1	618
Ca_00663	LeOno02aG0302900.1	861
Ca_00664	LeOno02aG0303000.1	953
Ca_00665	LeOno02aG0303100.1	324
Ca_00666	LeOno02aG0303200.1	1030
Ca_00667	LeOno02aG0303400.1	418
Ca_00668	LeOno02aG0303500.1	666
Ca_00670	LeOno02aG0303600.1	611
Ca_00671	LeOno02aG0303700.1	1020
Ca_00672	LeOno02aG0303800.1	525
Ca_00674	LeOno02aG0304000.1	555
Ca_00677	LeOno02aG0304100.1	676
Ca_00678	LeOno02aG0304200.1	584
Ca_00679	LeOno02aG0304300.2	486
Ca_00680	LeOno02aG0304400.1	865
Ca_00681	LeOno02aG0304700.1	1120
Ca_00682	LeOno02aG0304900.1	820
Ca_00683	LeOno02aG0305000.1	307
Ca_00684	LeOno02aG0305100.1	160
Ca_00685	LeOno02aG0305200.1	405
Ca_00687	LeOno02aG0305400.1	390
Ca_00688	LeOno02aG0305500.1	552
Ca_00689	LeOno02aG0305600.1	912
Ca_00690	LeOno02aG0305700.1	242
Ca_00691	LeOno02aG0305800.5	1010
Ca_00692	LeOno02aG0305900.1	920
Ca_00693	LeOno02aG0306200.1	485
Ca_00695	LeOno02aG0306400.1	997
Ca_00696	LeOno02aG0306500.1	602
Ca_00698	LeOno02aG0306700.1	149
Ca_00699	LeOno02aG0306800.1	722
Ca_00700	LeOno02aG0306900.1	574
Ca_00701	LeOno02aG0307000.1	608
Ca_07881	LeOno02aG0307200.1	886
Ca_07882	LeOno02aG0307300.1	1140
Ca_07884	LeOno02aG0307400.1	933
Ca_07885	LeOno02aG0307500.1	356
Ca_07886	LeOno02aG0307700.1	286
Ca_07887	LeOno02aG0307800.1	910
Ca_07889	LeOno02aG0308100.1	265
Ca_07890	LeOno02aG0308200.1	372
Ca_07891	LeOno02aG0308400.1	640
Ca_07892	LeOno02aG0308500.1	1110
Ca_07893	LeOno02aG0308600.1	758
Ca_07894	LeOno02aG0308700.1	141
Ca_07895	LeOno02aG0308800.1	96
Ca_07896	LeOno02aG0308900.1	686
Ca_07897	LeOno02aG0309000.1	158
Ca_07899	LeOno02aG0309100.1	900
Ca_07900	LeOno02aG0309200.1	161
Ca_07901	LeOno02aG0309300.1	1040
Ca_07904	LeOno02aG0309600.1	448
Ca_07905	LeOno02aG0309700.1	495
Ca_07906	LeOno02aG0310000.1	241
Ca_07907	LeOno02aG0310100.1	551
Ca_07908	LeOno02aG0310200.1	556
Ca_07909	LeOno02aG0310300.1	194
Ca_07910	LeOno02aG0310400.1	590
Ca_07911	LeOno02aG0310500.1	2720
Ca_07914	LeOno02aG0310600.1	330
Ca_07915	LeOno02aG0310700.1	469
Ca_07916	LeOno02aG0310800.1	989
Ca_07917	LeOno02aG0310900.1	513
Ca_07918	LeOno02aG0311000.1	372
Ca_07919	LeOno02aG0311100.1	1250
Ca_07920	LeOno02aG0311200.1	610
Ca_07921	LeOno02aG0311300.1	738
Ca_07922	LeOno02aG0311400.1	1460
Ca_07923	LeOno02aG0311500.1	848
Ca_07924	LeOno02aG0311600.1	1100
Ca_07927	LeOno02aG0311700.1	277
Ca_07928	LeOno02aG0311900.1	446
Ca_07930	LeOno02aG0312200.1	990
Ca_07931	LeOno02aG0312600.1	449
Ca_07932	LeOno02aG0312700.1	2370
Ca_07934	LeOno02aG0313200.1	1290
Ca_07937	LeOno02aG0313400.1	1020
Ca_07938	LeOno02aG0313500.1	635
Ca_07939	LeOno02aG0313600.1	661
Ca_07940	LeOno02aG0313700.3	791
Ca_07941	LeOno02aG0313800.1	439
Ca_07942	LeOno02aG0318500.1	291
Ca_07943	LeOno02aG0318200.1	431
Ca_07945	LeOno02aG0314000.1	332
Ca_07946	LeOno02aG0314100.1	732
Ca_07947	LeOno02aG0314200.1	672
Ca_07948	LeOno02aG0314300.1	586
Ca_07949	LeOno02aG0314400.1	1090
Ca_07951	LeOno02aG0314500.1	1750
Ca_07952	LeOno02aG0314600.1	614
Ca_07953	LeOno02aG0315100.1	794
Ca_07954	LeOno02aG0315200.1	1400
Ca_07955	LeOno02aG0315400.1	1460
Ca_07956	LeOno02aG0315600.1	1800
Ca_07957	LeOno02aG0315700.1	868
Ca_07958	LeOno02aG0315800.1	660
Ca_07959	LeOno02aG0315900.1	468
Ca_07961	LeOno02aG0316100.1	366
Ca_07962	LeOno02aG0316400.1	1100
Ca_07963	LeOno02aG0316500.1	1260
Ca_07964	LeOno02aG0316600.1	465
Ca_07965	LeOno02aG0316900.1	1960
Ca_07967	LeOno02aG0317100.2	1120
Ca_07968	LeOno02aG0317300.1	657
Ca_07969	LeOno02aG0317500.1	772
Ca_07970	LeOno02aG0317800.1	551
Ca_07971	LeOno02aG0317900.1	786
Ca_07975	LeOno02aG0318100.1	1570
Ca_07976	LeOno02aG0318300.1	668
Ca_07977	LeOno02aG0318600.1	194
Ca_07978	LeOno02aG0318800.1	813
Ca_07979	LeOno02aG0318900.1	386
Ca_07980	LeOno02aG0319000.1	1180
Ca_07987	LeOno02aG0319200.1	682
Ca_07989	LeOno02aG0319400.1	921
Ca_07990	LeOno02aG0319500.1	1440
Ca_07992	LeOno02aG0319900.1	287
Ca_07994	LeOno02aG0320000.1	1840
Ca_07995	LeOno02aG0320100.1	412
Ca_07996	LeOno02aG0320200.1	811
Ca_07997	LeOno02aG0320300.1	167
Ca_07998	LeOno02aG0320400.1	631
Ca_07999	LeOno02aG0320500.1	1120
Ca_08001	LeOno02aG0320600.1	1600
Ca_08002	LeOno02aG0320700.1	859
Ca_08003	LeOno02aG0320800.1	2090
Ca_08004	LeOno02aG0320900.1	1030
Ca_08005	LeOno02aG0321000.1	694
Ca_08007	LeOno02aG0321300.1	1150
Ca_08008	LeOno02aG0321400.1	724
Ca_08009	LeOno02aG0321500.1	949
Ca_08010	LeOno02aG0321600.1	400
Ca_08011	LeOno02aG0321700.1	1280
Ca_08012	LeOno02aG0321800.1	642
Ca_08016	LeOno02aG0322300.1	651
Ca_08017	LeOno02aG0322600.1	618
Ca_08018	LeOno02aG0322800.1	356
Ca_08019	LeOno02aG0323100.1	880
Ca_08020	LeOno02aG0323200.1	371
Ca_08021	LeOno02aG0323400.1	1460
Ca_08031	LeOno02aG0323700.1	1070
Ca_08032	LeOno02aG0323900.1	903
Ca_08033	LeOno02aG0324000.1	1690
Ca_08035	LeOno02aG0323600.1	753
Ca_08017	LeOno02aG0192900.1	615
Ca_08035	LeOno02aG0191800.1	865
Ca_08037	LeOno02aG0192000.2	653
Ca_08038	LeOno02aG0192200.1	485
Ca_08040	LeOno02aG0192300.1	450
Ca_08041	LeOno02aG0192400.1	359
Ca_08042	LeOno02aG0192500.1	837
Ca_08043	LeOno02aG0192600.2	550
Ca_08045	LeOno02aG0192800.1	1030
Ca_08046	LeOno02aG0193000.1	277
Ca_08047	LeOno02aG0193100.1	575
Ca_08048	LeOno02aG0193200.1	543
Ca_08049	LeOno02aG0193300.1	586
Ca_08050	LeOno02aG0193400.1	544
Ca_08051	LeOno02aG0193500.1	822
Ca_08052	LeOno02aG0193600.1	609
Ca_08055	LeOno02aG0193700.1	523
Ca_08057	LeOno02aG0193900.1	2080
Ca_08058	LeOno02aG0194000.1	1260
Ca_08059	LeOno02aG0194100.1	1400
Ca_08060	LeOno02aG0194200.1	194
Ca_08061	LeOno02aG0194300.1	973
Ca_08073	LeOno02aG0195600.1	485
Ca_08074	LeOno02aG0195500.1	1330
Ca_08075	LeOno02aG0195400.1	431
Ca_08076	LeOno02aG0195300.1	539
Ca_08080	LeOno02aG0195200.1	211
Ca_08081	LeOno02aG0194900.1	160
Ca_08082	LeOno02aG0194700.1	367
Ca_02746	LeOno02aG0217000.1	821
Ca_02736	LeOno02aG0218200.1	481
Ca_02726	LeOno02aG0218800.1	807
Ca_02724	LeOno02aG0219200.1	857
Ca_02674	LeOno02aG0249700.1	765
Ca_02660	LeOno02aG0248100.1	539
Ca_02652	LeOno02aG0247700.1	383
Ca_02649	LeOno02aG0246900.1	589
Ca_02493	LeOno02aG0529800.1	277
Ca_02487	LeOno02aG0530200.1	468
Ca_02479	LeOno02aG0531100.1	544
Ca_02476	LeOno02aG0531700.1	143
Ca_22779	LeOno02aG0195700.1	648
Ca_22780	LeOno02aG0195800.1	1860
Ca_22782	LeOno02aG0195900.1	270
Ca_22784	LeOno02aG0196000.1	279
Ca_22785	LeOno02aG0196200.1	1550
Ca_14789	LeOno02aG0196500.1	688
Ca_14783	LeOno02aG0197000.1	506
Ca_14782	LeOno02aG0197100.2	1170
Ca_14781	LeOno02aG0197200.1	267
Ca_14780	LeOno02aG0197400.1	1010
Ca_14779	LeOno02aG0197600.1	322
Ca_14777	LeOno02aG0197800.1	288
Ca_14776	LeOno02aG0198000.1	284
Ca_14774	LeOno02aG0198200.1	434
Ca_14772	LeOno02aG0198400.1	189
Ca_14771	LeOno02aG0198500.1	322
Ca_14765	LeOno02aG0198600.1	884
Ca_14761	LeOno02aG0198800.1	1190
Ca_14760	LeOno02aG0199000.1	504
Ca_14759	LeOno02aG0199300.1	2240
Ca_14758	LeOno02aG0199400.1	312
Ca_14757	LeOno02aG0199500.1	725
Ca_14755	LeOno02aG0200000.1	1660
Ca_14754	LeOno02aG0200100.1	1010
Ca_14753	LeOno02aG0200200.1	1180
Ca_14752	LeOno02aG0200300.1	382
Ca_14750	LeOno02aG0200400.1	292
Ca_14747	LeOno02aG0200900.1	145
Ca_14746	LeOno02aG0201000.1	1410
Ca_14744	LeOno02aG0201100.1	411
Ca_14742	LeOno02aG0201200.1	249
Ca_14741	LeOno02aG0201400.1	889
Ca_14739	LeOno02aG0201500.1	1030
Ca_14738	LeOno02aG0201700.1	1970
Ca_14737	LeOno02aG0201800.2	659
Ca_14736	LeOno02aG0201900.1	2000
Ca_14734	LeOno02aG0202000.1	1540
Ca_14733	LeOno02aG0202100.1	382
Ca_14732	LeOno02aG0202200.1	2750
Ca_14730	LeOno02aG0202400.1	436
Ca_14729	LeOno02aG0202500.1	2150
Ca_14728	LeOno02aG0202600.1	962
Ca_14727	LeOno02aG0202700.1	284
Ca_14726	LeOno02aG0202800.1	189
Ca_14725	LeOno02aG0202900.1	852
Ca_14724	LeOno02aG0203000.1	286
Ca_14720	LeOno02aG0203100.1	490
Ca_14718	LeOno02aG0203200.1	213
Ca_14717	LeOno02aG0203500.1	535
Ca_24224	LeOno02aG0203800.2	483
Ca_24228	LeOno02aG0203700.1	349
Ca_24229	LeOno02aG0203600.1	504
Ca_17387	LeOno02aG0206600.1	933
Ca_17385	LeOno02aG0206700.1	1230
Ca_17380	LeOno02aG0206800.1	977
Ca_17379	LeOno02aG0207000.1	583
Ca_17378	LeOno02aG0207300.1	563
Ca_17377	LeOno02aG0207100.1	1030
Ca_17376	LeOno02aG0207200.1	1190
Ca_17373	LeOno02aG0207400.1	830
Ca_17370	LeOno02aG0208300.1	307
Ca_17368	LeOno02aG0208000.1	481
Ca_17367	LeOno02aG0207900.1	618
Ca_17366	LeOno02aG0207800.1	731
Ca_17365	LeOno02aG0207700.1	2230
Ca_17364	LeOno02aG0207600.1	865
Ca_17363	LeOno02aG0208400.1	674
Ca_17361	LeOno02aG0208500.1	1840
Ca_17360	LeOno02aG0208600.1	289
Ca_17359	LeOno02aG0208700.1	1310
Ca_17358	LeOno02aG0208900.1	449
Ca_17357	LeOno02aG0209000.1	1410
Ca_17354	LeOno02aG0209200.1	213
Ca_17353	LeOno02aG0209400.1	749
Ca_17352	LeOno02aG0209500.1	1780
Ca_17351	LeOno02aG0209600.1	922
Ca_17344	LeOno02aG0210300.1	683
Ca_17343	LeOno02aG0210400.1	731
Ca_17342	LeOno02aG0210500.1	1220
Ca_17340	LeOno02aG0210600.1	1450
Ca_17339	LeOno02aG0210800.1	1860
Ca_17338	LeOno02aG0211100.1	327
Ca_17336	LeOno02aG0211200.1	434
Ca_08869	LeOno02aG0211300.1	638
Ca_08868	LeOno02aG0211400.1	669
Ca_08867	LeOno02aG0211500.1	1240
Ca_08866	LeOno02aG0211700.1	1730
Ca_08865	LeOno02aG0211800.1	586
Ca_08864	LeOno02aG0211900.1	864
Ca_08862	LeOno02aG0212100.1	1040
Ca_08859	LeOno02aG0212900.1	646
Ca_08858	LeOno02aG0213000.1	1810
Ca_08849	LeOno02aG0213300.1	617
Ca_08848	LeOno02aG0213400.1	1730
Ca_08847	LeOno02aG0213500.1	547
Ca_08846	LeOno02aG0212000.1	1300
Ca_08845	LeOno02aG0213600.1	1470
Ca_08843	LeOno02aG0213700.1	549
Ca_08842	LeOno02aG0213800.1	234
Ca_08841	LeOno02aG0213900.1	1210
Ca_08839	LeOno02aG0214000.1	196
Ca_08838	LeOno02aG0214100.2	1210
Ca_08836	LeOno02aG0214300.1	644
Ca_08834	LeOno02aG0214400.1	872
Ca_08833	LeOno02aG0214700.1	770
Ca_08832	LeOno02aG0214800.2	216
Ca_22117	LeOno02aG0214900.1	1300
Ca_22116	LeOno02aG0215000.1	1620
Ca_22115	LeOno02aG0215100.1	132
Ca_22110	LeOno02aG0215300.1	503
Ca_22107	LeOno02aG0215400.1	2200
Ca_22106	LeOno02aG0215500.1	663
Ca_22105	LeOno02aG0215600.1	502
Ca_22104	LeOno02aG0215700.1	356
Ca_22103	LeOno02aG0215800.1	783
Ca_22099	LeOno02aG0215900.1	408
Ca_20637	LeOno02aG0216100.1	178
Ca_20636	LeOno02aG0216200.1	232
Ca_20634	LeOno02aG0216600.1	533
Ca_20633	LeOno02aG0216700.1	572
Ca_20632	LeOno02aG0216900.1	1510
Ca_20629	LeOno02aG0217000.1	1040
Ca_20628	LeOno02aG0217100.1	1660
Ca_20626	LeOno02aG0217300.1	121
Ca_20625	LeOno02aG0217400.1	354
Ca_20624	LeOno02aG0217500.1	582
Ca_20622	LeOno02aG0217600.1	639
Ca_20618	LeOno02aG0217700.1	978
Ca_20617	LeOno02aG0217900.1	513
Ca_20616	LeOno02aG0218000.1	554
Ca_20615	LeOno02aG0218100.1	802
Ca_20613	LeOno02aG0218200.1	660
Ca_22350	LeOno02aG0223400.1	396
Ca_22351	LeOno02aG0223500.1	1080
Ca_22356	LeOno02aG0223600.1	616
Ca_22358	LeOno02aG0223700.1	749
Ca_22359	LeOno02aG0223900.1	699
Ca_22360	LeOno02aG0223300.1	1290
Ca_22361	LeOno02aG0223200.1	777
Ca_22362	LeOno02aG0223100.1	761
Ca_22363	LeOno02aG0223000.1	566
Ca_22364	LeOno02aG0222900.1	1740
Ca_19312	LeOno02aG0224100.1	1260
Ca_19311	LeOno02aG0224200.1	372
Ca_19310	LeOno02aG0224300.1	175
Ca_19309	LeOno02aG0224400.1	280
Ca_19308	LeOno02aG0224500.1	1110
Ca_19307	LeOno02aG0224800.1	550
Ca_19302	LeOno02aG0225000.1	280
Ca_19299	LeOno02aG0225100.1	320
Ca_19290	LeOno02aG0225200.1	450
Ca_19289	LeOno02aG0225400.1	1050
Ca_19288	LeOno02aG0225500.1	1160
Ca_19287	LeOno02aG0225600.1	435
Ca_19286	LeOno02aG0225900.1	1160
Ca_19284	LeOno02aG0226000.1	962
Ca_19283	LeOno02aG0226100.1	307
Ca_19281	LeOno02aG0226300.1	265
Ca_18342	LeOno02aG0226400.1	340
Ca_18339	LeOno02aG0226600.1	1760
Ca_18337	LeOno02aG0226700.1	283
Ca_18335	LeOno02aG0226800.1	132
Ca_18331	LeOno02aG0227200.1	1710
Ca_18330	LeOno02aG0227300.1	216
Ca_18329	LeOno02aG0227500.1	1210
Ca_18328	LeOno02aG0227600.1	252
Ca_18327	LeOno02aG0227700.1	271
Ca_18326	LeOno02aG0227800.2	1290
Ca_18325	LeOno02aG0227900.1	430
Ca_18324	LeOno02aG0228200.2	950
Ca_18323	LeOno02aG0228300.1	936
Ca_18319	LeOno02aG0371700.1	1020
Ca_18318	LeOno02aG0371800.1	657
Ca_18312	LeOno02aG0372100.1	721
Ca_18308	LeOno02aG0372400.1	509
Ca_18307	LeOno02aG0372500.1	325
Ca_18306	LeOno02aG0372600.1	243
Ca_18303	LeOno02aG0372700.1	122
Ca_18301	LeOno02aG0372900.1	155
Ca_25075	LeOno02aG0373000.1	273
Ca_25077	LeOno02aG0373100.1	375
Ca_25078	LeOno02aG0373200.2	476
Ca_25079	LeOno02aG0373400.1	957
Ca_18578	LeOno02aG0373700.1	911
Ca_18580	LeOno02aG0373800.1	141
Ca_18581	LeOno02aG0373900.1	786
Ca_18583	LeOno02aG0374000.1	286
Ca_18584	LeOno02aG0374100.1	244
Ca_18586	LeOno02aG0374300.1	770
Ca_18587	LeOno02aG0374400.1	944
Ca_18588	LeOno02aG0374500.1	292
Ca_18591	LeOno02aG0374800.1	1780
Ca_18595	LeOno02aG0374900.2	897
Ca_18597	LeOno02aG0375400.1	1640
Ca_18604	LeOno02aG0376000.1	394
Ca_18606	LeOno02aG0375900.1	380
Ca_18608	LeOno02aG0375800.1	1880
Ca_18609	LeOno02aG0375700.1	232
Ca_18610	LeOno02aG0375600.1	550
Ca_20281	LeOno02aG0206200.1	657
Ca_20282	LeOno02aG0206100.1	1540
Ca_20283	LeOno02aG0206000.1	1110
Ca_20284	LeOno02aG0205900.1	672
Ca_20285	LeOno02aG0204700.1	307
Ca_20286	LeOno02aG0204800.1	290
Ca_20287	LeOno02aG0205000.1	657
Ca_20288	LeOno02aG0205100.1	268
Ca_20289	LeOno02aG0205300.1	366
Ca_20290	LeOno02aG0205400.1	176
Ca_20291	LeOno02aG0205600.1	968
Ca_20292	LeOno02aG0204600.1	239
Ca_20294	LeOno02aG0204100.1	1540
Ca_20295	LeOno02aG0204200.1	755
Ca_20296	LeOno02aG0204300.1	1710
Ca_20300	LeOno02aG0204000.1	237
Ca_20306	LeOno02aG0203800.2	465
Ca_18530	LeOno02aG0379700.1	166
Ca_18527	LeOno02aG0379800.1	668
Ca_18523	LeOno02aG0376300.1	1960
Ca_18521	LeOno02aG0376400.1	3200
Ca_18520	LeOno02aG0376500.1	1830
Ca_18519	LeOno02aG0377500.1	699
Ca_18516	LeOno02aG0377200.1	1080
Ca_18515	LeOno02aG0376600.1	635
Ca_18514	LeOno02aG0377600.1	2390
Ca_18510	LeOno02aG0377700.1	531
Ca_18507	LeOno02aG0377800.1	696
Ca_18506	LeOno02aG0377900.1	1110
Ca_18497	LeOno02aG0378400.1	682
Ca_18494	LeOno02aG0378500.1	395
Ca_18491	LeOno02aG0379000.1	1130
Ca_18490	LeOno02aG0379200.1	278
Ca_18489	LeOno02aG0379300.1	329
Ca_18488	LeOno02aG0379400.1	286
Ca_22572	LeOno02aG0379900.1	2040
Ca_22567	LeOno02aG0380300.1	1630
Ca_22562	LeOno02aG0380500.1	1190
Ca_22559	LeOno02aG0380900.1	689
Ca_22558	LeOno02aG0381000.1	457
Ca_21677	LeOno02aG0382200.1	148
Ca_21685	LeOno02aG0382100.1	1140
Ca_21686	LeOno02aG0382000.1	257
Ca_21687	LeOno02aG0381900.1	965
Ca_21692	LeOno02aG0381800.1	629
Ca_21696	LeOno02aG0381400.1	1080
Ca_21697	LeOno02aG0381300.1	598
Ca_21698	LeOno02aG0381100.1	885
Ca_23494	LeOno02aG0145800.1	749
Ca_23496	LeOno02aG0145600.1	187
Ca_23497	LeOno02aG0145500.1	633
Ca_23498	LeOno02aG0145400.1	939
Ca_26558	LeOno02aG0146000.1	255
Ca_26559	LeOno02aG0145900.1	802
Ca_00304	LeOno03aG0235700.1	2760
Ca_00320	LeOno03aG0234000.1	159
Ca_00328	LeOno03aG0232900.1	217
Ca_00336	LeOno03aG0232100.1	546
Ca_00356	LeOno03aG0231300.1	411
Ca_02944	LeOno03aG0303000.1	2110
Ca_02943	LeOno03aG0302900.1	1440
Ca_02942	LeOno03aG0302800.1	840
Ca_02939	LeOno03aG0302700.1	570
Ca_02937	LeOno03aG0302600.1	707
Ca_02936	LeOno03aG0302500.1	572
Ca_02935	LeOno03aG0302400.1	547
Ca_02933	LeOno03aG0301200.3	862
Ca_02932	LeOno03aG0301400.1	1350
Ca_02930	LeOno03aG0301500.1	808
Ca_02929	LeOno03aG0301600.1	218
Ca_02928	LeOno03aG0301700.4	1790
Ca_02926	LeOno03aG0301800.1	512
Ca_02924	LeOno03aG0301900.1	877
Ca_02922	LeOno03aG0302000.1	571
Ca_02920	LeOno03aG0302100.1	361
Ca_02918	LeOno03aG0302200.1	1880
Ca_02915	LeOno03aG0302300.1	728
Ca_02912	LeOno03aG0301000.1	786
Ca_02911	LeOno03aG0300900.1	207
Ca_02908	LeOno03aG0300800.1	823
Ca_02904	LeOno03aG0300600.1	1930
Ca_02903	LeOno03aG0300500.1	171
Ca_02902	LeOno03aG0300400.1	1070
Ca_02900	LeOno03aG0300100.1	978
Ca_02899	LeOno03aG0299900.1	2460
Ca_02897	LeOno03aG0299700.1	572
Ca_02896	LeOno03aG0299600.1	708
Ca_02895	LeOno03aG0299500.1	965
Ca_02894	LeOno03aG0299400.1	1200
Ca_02893	LeOno03aG0299300.1	1050
Ca_02892	LeOno03aG0299200.1	134
Ca_02891	LeOno03aG0299100.1	995
Ca_02889	LeOno03aG0299000.1	5550
Ca_02888	LeOno03aG0298900.1	723
Ca_02887	LeOno03aG0298700.1	614
Ca_02885	LeOno03aG0298600.1	385
Ca_02881	LeOno03aG0298200.1	1750
Ca_02880	LeOno03aG0298100.1	266
Ca_02879	LeOno03aG0297800.1	785
Ca_02878	LeOno03aG0297600.1	270
Ca_02877	LeOno03aG0297500.1	268
Ca_02876	LeOno03aG0297400.1	674
Ca_02871	LeOno03aG0297000.1	91
Ca_02869	LeOno03aG0296900.1	629
Ca_02868	LeOno03aG0296800.1	210
Ca_02864	LeOno03aG0296700.1	181
Ca_02864	LeOno03aG0297900.1	158
Ca_02863	LeOno03aG0296600.1	579
Ca_02862	LeOno03aG0296500.1	130
Ca_02860	LeOno03aG0296400.1	709
Ca_02859	LeOno03aG0296300.1	180
Ca_02858	LeOno03aG0296200.1	304
Ca_02857	LeOno03aG0296100.2	574
Ca_02847	LeOno03aG0295900.1	2430
Ca_02846	LeOno03aG0295500.1	683
Ca_02844	LeOno03aG0295400.4	617
Ca_02842	LeOno03aG0295200.1	759
Ca_02840	LeOno03aG0295000.1	687
Ca_02839	LeOno03aG0294600.1	590
Ca_02838	LeOno03aG0294400.1	1310
Ca_02837	LeOno03aG0294100.1	2030
Ca_02836	LeOno03aG0294000.1	620
Ca_02835	LeOno03aG0293900.1	1170
Ca_02833	LeOno03aG0293800.1	304
Ca_02831	LeOno03aG0293400.1	1770
Ca_02830	LeOno03aG0293300.1	386
Ca_02829	LeOno03aG0293200.1	355
Ca_02828	LeOno03aG0293100.1	424
Ca_02827	LeOno03aG0293000.1	1310
Ca_02826	LeOno03aG0292900.1	432
Ca_02825	LeOno03aG0292800.1	497
Ca_02824	LeOno03aG0292600.1	1430
Ca_02821	LeOno03aG0292500.1	472
Ca_02820	LeOno03aG0292300.1	940
Ca_02818	LeOno03aG0292200.1	201
Ca_02817	LeOno03aG0292400.1	566
Ca_02816	LeOno03aG0292100.1	796
Ca_02814	LeOno03aG0291900.1	224
Ca_02812	LeOno03aG0291800.1	1450
Ca_02811	LeOno03aG0291600.1	1780
Ca_02780	LeOno03aG0291400.1	331
Ca_02776	LeOno03aG0291000.1	910
Ca_02775	LeOno03aG0290900.1	1010
Ca_02774	LeOno03aG0290800.1	787
Ca_02773	LeOno03aG0290700.1	697
Ca_02771	LeOno03aG0290500.1	776
Ca_02770	LeOno03aG0290400.1	837
Ca_02767	LeOno03aG0290300.1	472
Ca_02766	LeOno03aG0290200.1	1100
Ca_02765	LeOno03aG0290000.1	120
Ca_02764	LeOno03aG0290100.1	437
Ca_02763	LeOno03aG0289900.1	289
Ca_02760	LeOno03aG0289700.1	1130
Ca_02757	LeOno03aG0289500.4	1310
Ca_02756	LeOno03aG0289300.1	527
Ca_02755	LeOno03aG0289200.1	337
Ca_02754	LeOno03aG0289100.1	1320
Ca_02751	LeOno03aG0288800.1	553
Ca_02750	LeOno03aG0288600.1	1050
Ca_02749	LeOno03aG0288500.1	238
Ca_02748	LeOno03aG0288400.1	989
Ca_02747	LeOno03aG0288200.1	1860
Ca_02746	LeOno03aG0288000.1	920
Ca_02745	LeOno03aG0287900.1	855
Ca_02742	LeOno03aG0287600.1	854
Ca_02741	LeOno03aG0287500.1	218
Ca_02740	LeOno03aG0287400.1	1390
Ca_02737	LeOno03aG0287300.1	1130
Ca_02736	LeOno03aG0287000.1	555
Ca_02735	LeOno03aG0286900.1	595
Ca_02734	LeOno03aG0286800.1	460
Ca_02733	LeOno03aG0286600.1	138
Ca_02732	LeOno03aG0286500.1	462
Ca_02731	LeOno03aG0286400.1	561
Ca_02730	LeOno03aG0286300.1	401
Ca_02729	LeOno03aG0286200.1	747
Ca_02728	LeOno03aG0286100.2	962
Ca_02727	LeOno03aG0286000.1	2520
Ca_02726	LeOno03aG0285900.1	962
Ca_02724	LeOno03aG0285800.1	875
Ca_02720	LeOno03aG0285600.1	1810
Ca_02719	LeOno03aG0285500.1	381
Ca_02716	LeOno03aG0285400.1	778
Ca_02715	LeOno03aG0285200.1	1100
Ca_02714	LeOno03aG0285100.1	539
Ca_02713	LeOno03aG0285000.1	499
Ca_02711	LeOno03aG0284900.1	924
Ca_02710	LeOno03aG0284700.1	971
Ca_02707	LeOno03aG0284600.1	289
Ca_02705	LeOno03aG0284400.1	949
Ca_02704	LeOno03aG0284300.1	602
Ca_02703	LeOno03aG0284800.1	1580
Ca_02702	LeOno03aG0284200.1	958
Ca_02700	LeOno03aG0284000.1	447
Ca_02699	LeOno03aG0283900.1	379
Ca_02697	LeOno03aG0283700.4	426
Ca_02696	LeOno03aG0283600.1	781
Ca_02694	LeOno03aG0283500.1	1170
Ca_02693	LeOno03aG0283400.1	670
Ca_02692	LeOno03aG0283300.1	577
Ca_02691	LeOno03aG0283200.1	1240
Ca_02690	LeOno03aG0283100.1	875
Ca_02689	LeOno03aG0282900.1	421
Ca_02688	LeOno03aG0282800.1	224
Ca_02687	LeOno03aG0282700.1	677
Ca_02686	LeOno03aG0282600.1	422
Ca_02683	LeOno03aG0282000.5	1230
Ca_02682	LeOno03aG0281900.1	879
Ca_02681	LeOno03aG0281800.1	477
Ca_02680	LeOno03aG0281700.1	676
Ca_02679	LeOno03aG0281600.1	683
Ca_02678	LeOno03aG0281500.1	275
Ca_02677	LeOno03aG0281400.1	1300
Ca_02676	LeOno03aG0281300.2	268
Ca_02674	LeOno03aG0281200.1	973
Ca_02672	LeOno03aG0281000.1	608
Ca_02671	LeOno03aG0280900.1	732
Ca_02670	LeOno03aG0280600.1	2500
Ca_02669	LeOno03aG0280500.1	1090
Ca_02668	LeOno03aG0280200.1	297
Ca_02667	LeOno03aG0280400.1	790
Ca_02666	LeOno03aG0280300.1	1020
Ca_02664	LeOno03aG0280000.1	922
Ca_02663	LeOno03aG0279900.1	710
Ca_02662	LeOno03aG0279800.1	431
Ca_02661	LeOno03aG0279700.1	1530
Ca_02660	LeOno03aG0279600.1	713
Ca_02659	LeOno03aG0279400.1	594
Ca_02657	LeOno03aG0279200.1	776
Ca_02656	LeOno03aG0279100.1	365
Ca_02655	LeOno03aG0279000.2	342
Ca_02653	LeOno03aG0278900.1	592
Ca_02652	LeOno03aG0278800.1	495
Ca_02651	LeOno03aG0278700.1	1080
Ca_02650	LeOno03aG0278600.2	783
Ca_02649	LeOno03aG0278500.2	683
Ca_02647	LeOno03aG0278400.1	2870
Ca_02646	LeOno03aG0278300.1	571
Ca_02645	LeOno03aG0278100.1	559
Ca_02644	LeOno03aG0278000.1	938
Ca_02643	LeOno03aG0277800.2	1010
Ca_02641	LeOno03aG0277600.3	1390
Ca_02640	LeOno03aG0277500.1	258
Ca_02639	LeOno03aG0277400.1	587
Ca_02638	LeOno03aG0277300.1	106
Ca_02637	LeOno03aG0277100.1	762
Ca_02636	LeOno03aG0276900.1	348
Ca_02635	LeOno03aG0276800.1	1480
Ca_02634	LeOno03aG0276700.1	248
Ca_02632	LeOno03aG0276600.1	1980
Ca_02631	LeOno03aG0276500.1	621
Ca_02630	LeOno03aG0276400.1	572
Ca_02628	LeOno03aG0276200.1	543
Ca_02627	LeOno03aG0276100.1	307
Ca_02626	LeOno03aG0276000.1	1110
Ca_02625	LeOno03aG0275900.1	1220
Ca_02624	LeOno03aG0275700.1	1190
Ca_02623	LeOno03aG0275600.1	262
Ca_02622	LeOno03aG0275500.1	507
Ca_02621	LeOno03aG0275300.1	563
Ca_02620	LeOno03aG0275200.1	563
Ca_02619	LeOno03aG0275100.1	774
Ca_02618	LeOno03aG0275000.1	228
Ca_02617	LeOno03aG0274900.1	780
Ca_02616	LeOno03aG0274800.1	534
Ca_02615	LeOno03aG0274700.1	274
Ca_02614	LeOno03aG0274600.1	962
Ca_02613	LeOno03aG0274500.1	897
Ca_02611	LeOno03aG0274400.1	1360
Ca_02610	LeOno03aG0274300.1	850
Ca_02609	LeOno03aG0274100.1	888
Ca_02608	LeOno03aG0274000.1	299
Ca_02607	LeOno03aG0273900.1	225
Ca_02606	LeOno03aG0273800.1	385
Ca_02602	LeOno03aG0273600.1	708
Ca_02601	LeOno03aG0273500.1	677
Ca_02600	LeOno03aG0273300.1	295
Ca_02597	LeOno03aG0273100.1	355
Ca_02595	LeOno03aG0273000.1	213
Ca_02593	LeOno03aG0272800.1	199
Ca_02592	LeOno03aG0272600.1	119
Ca_02591	LeOno03aG0272500.1	179
Ca_02590	LeOno03aG0272300.1	317
Ca_02589	LeOno03aG0272200.1	640
Ca_02588	LeOno03aG0272100.2	168
Ca_02586	LeOno03aG0272000.1	1170
Ca_02585	LeOno03aG0271700.1	823
Ca_02584	LeOno03aG0271600.1	873
Ca_02583	LeOno03aG0271500.1	1060
Ca_02582	LeOno03aG0271300.1	1330
Ca_02581	LeOno03aG0271200.1	234
Ca_02580	LeOno03aG0271100.1	1130
Ca_02579	LeOno03aG0271000.1	295
Ca_02578	LeOno03aG0270800.1	2210
Ca_02577	LeOno03aG0270700.1	2480
Ca_02576	LeOno03aG0270600.1	1750
Ca_02575	LeOno03aG0270500.1	1070
Ca_02574	LeOno03aG0270400.1	715
Ca_02573	LeOno03aG0270300.1	746
Ca_02572	LeOno03aG0270200.1	520
Ca_02570	LeOno03aG0261800.1	602
Ca_02568	LeOno03aG0261900.1	832
Ca_02567	LeOno03aG0262100.1	796
Ca_02566	LeOno03aG0262500.1	920
Ca_02565	LeOno03aG0262700.2	350
Ca_02564	LeOno03aG0262800.1	1010
Ca_02563	LeOno03aG0262900.1	150
Ca_02562	LeOno03aG0263100.1	1100
Ca_02561	LeOno03aG0263200.1	1120
Ca_02560	LeOno03aG0263300.1	1760
Ca_02559	LeOno03aG0263500.1	218
Ca_02555	LeOno03aG0264200.1	929
Ca_02554	LeOno03aG0264300.1	785
Ca_02553	LeOno03aG0264700.1	735
Ca_02551	LeOno03aG0264800.1	1060
Ca_02550	LeOno03aG0264900.1	853
Ca_02549	LeOno03aG0265000.1	676
Ca_02547	LeOno03aG0265100.1	446
Ca_02546	LeOno03aG0265200.1	356
Ca_02545	LeOno03aG0265300.1	742
Ca_02543	LeOno03aG0265500.1	1320
Ca_02542	LeOno03aG0265600.1	434
Ca_02541	LeOno03aG0265700.1	1130
Ca_02540	LeOno03aG0265800.1	1660
Ca_02539	LeOno03aG0265900.1	1610
Ca_02538	LeOno03aG0266000.1	759
Ca_02537	LeOno03aG0266100.1	1040
Ca_02535	LeOno03aG0266200.1	176
Ca_02534	LeOno03aG0266300.1	361
Ca_02533	LeOno03aG0266400.1	604
Ca_02532	LeOno03aG0266500.1	132
Ca_02531	LeOno03aG0266600.1	747
Ca_02530	LeOno03aG0266700.1	1020
Ca_02529	LeOno03aG0266800.1	174
Ca_02528	LeOno03aG0266900.1	1570
Ca_02527	LeOno03aG0267000.1	480
Ca_02526	LeOno03aG0267100.1	815
Ca_02525	LeOno03aG0267200.1	841
Ca_02524	LeOno03aG0267300.1	1790
Ca_02523	LeOno03aG0267400.1	423
Ca_02522	LeOno03aG0267500.1	429
Ca_02521	LeOno03aG0267600.1	326
Ca_02520	LeOno03aG0267800.1	432
Ca_02519	LeOno03aG0267900.1	488
Ca_02518	LeOno03aG0268000.1	194
Ca_02517	LeOno03aG0268100.1	500
Ca_02516	LeOno03aG0268600.1	1220
Ca_02515	LeOno03aG0268700.1	1580
Ca_02513	LeOno03aG0269000.1	241
Ca_02512	LeOno03aG0269100.1	575
Ca_02510	LeOno03aG0269500.1	438
Ca_02509	LeOno03aG0269400.1	556
Ca_02508	LeOno03aG0269300.1	2390
Ca_02507	LeOno03aG0269200.1	308
Ca_02504	LeOno03aG0269600.1	1670
Ca_02503	LeOno03aG0269700.1	746
Ca_02502	LeOno03aG0269800.2	681
Ca_02500	LeOno03aG0269900.1	1800
Ca_02499	LeOno03aG0270000.1	782
Ca_02498	LeOno03aG0270100.1	725
Ca_02497	LeOno03aG0227900.1	405
Ca_02496	LeOno03aG0228000.1	793
Ca_02493	LeOno03aG0228200.1	343
Ca_02491	LeOno03aG0228400.1	2010
Ca_02488	LeOno03aG0228800.1	509
Ca_02487	LeOno03aG0229100.1	562
Ca_02486	LeOno03aG0229200.1	630
Ca_02485	LeOno03aG0229600.1	276
Ca_02484	LeOno03aG0229700.1	943
Ca_02482	LeOno03aG0229800.1	487
Ca_02481	LeOno03aG0229900.1	551
Ca_02479	LeOno03aG0230100.1	773
Ca_02478	LeOno03aG0230200.1	507
Ca_02477	LeOno03aG0230300.1	994
Ca_02475	LeOno03aG0230400.3	668
Ca_02473	LeOno03aG0230700.1	558
Ca_02472	LeOno03aG0230900.1	439
Ca_02468	LeOno03aG0231100.1	438
Ca_02467	LeOno03aG0231300.1	434
Ca_02466	LeOno03aG0231400.1	242
Ca_02465	LeOno03aG0231500.1	274
Ca_02463	LeOno03aG0227800.2	548
Ca_02463	LeOno03aG0231600.1	563
Ca_02462	LeOno03aG0231700.1	167
Ca_02459	LeOno03aG0231800.1	634
Ca_02458	LeOno03aG0231900.1	442
Ca_02457	LeOno03aG0232000.1	593
Ca_02456	LeOno03aG0232300.1	1610
Ca_02455	LeOno03aG0232100.1	575
Ca_02452	LeOno03aG0232500.1	557
Ca_02451	LeOno03aG0232600.1	258
Ca_02450	LeOno03aG0232700.1	327
Ca_02449	LeOno03aG0233400.4	164
Ca_02448	LeOno03aG0232900.1	284
Ca_14065	LeOno03aG0233000.1	577
Ca_14068	LeOno03aG0233700.1	1870
Ca_14069	LeOno03aG0233200.1	544
Ca_14070	LeOno03aG0233900.1	706
Ca_14071	LeOno03aG0234100.1	1100
Ca_14073	LeOno03aG0234400.1	747
Ca_14074	LeOno03aG0235000.1	1130
Ca_14075	LeOno03aG0235200.1	795
Ca_14076	LeOno03aG0235300.1	264
Ca_14077	LeOno03aG0235500.1	569
Ca_14078	LeOno03aG0235700.1	3500
Ca_14081	LeOno03aG0235900.1	557
Ca_14082	LeOno03aG0236100.1	444
Ca_14084	LeOno03aG0236200.1	770
Ca_14085	LeOno03aG0236300.1	704
Ca_14086	LeOno03aG0236500.1	529
Ca_14087	LeOno03aG0234700.1	1120
Ca_14089	LeOno03aG0236800.1	484
Ca_14090	LeOno03aG0236900.1	644
Ca_14091	LeOno03aG0237100.1	171
Ca_14092	LeOno03aG0237200.1	711
Ca_14093	LeOno03aG0237300.1	310
Ca_14094	LeOno03aG0237500.1	173
Ca_14095	LeOno03aG0237600.1	577
Ca_14096	LeOno03aG0237700.1	634
Ca_14098	LeOno03aG0237800.1	206
Ca_14099	LeOno03aG0237900.1	725
Ca_14100	LeOno03aG0238000.1	461
Ca_14101	LeOno03aG0238100.1	1450
Ca_14102	LeOno03aG0238400.1	165
Ca_14103	LeOno03aG0238500.1	407
Ca_14104	LeOno03aG0238800.1	625
Ca_14105	LeOno03aG0238900.1	624
Ca_14106	LeOno03aG0239000.1	592
Ca_14107	LeOno03aG0240700.1	525
Ca_14108	LeOno03aG0240800.1	2060
Ca_14109	LeOno03aG0240900.1	160
Ca_14110	LeOno03aG0241000.1	559
Ca_14112	LeOno03aG0241100.1	146
Ca_14116	LeOno03aG0241300.1	466
Ca_14117	LeOno03aG0241400.1	1020
Ca_14118	LeOno03aG0242000.1	710
Ca_14119	LeOno03aG0242200.1	495
Ca_14122	LeOno03aG0242400.1	641
Ca_14124	LeOno03aG0242500.1	537
Ca_14127	LeOno03aG0242700.1	1550
Ca_14128	LeOno03aG0242800.1	442
Ca_14130	LeOno03aG0243000.1	228
Ca_14131	LeOno03aG0243100.1	329
Ca_14132	LeOno03aG0243200.1	88
Ca_14133	LeOno03aG0243300.1	341
Ca_14134	LeOno03aG0243400.1	635
Ca_14135	LeOno03aG0243500.1	757
Ca_14138	LeOno03aG0243700.1	3980
Ca_14139	LeOno03aG0243800.1	297
Ca_14141	LeOno03aG0244000.1	1160
Ca_14142	LeOno03aG0244300.1	181
Ca_14144	LeOno03aG0244400.1	344
Ca_14145	LeOno03aG0244500.1	348
Ca_14147	LeOno03aG0244600.1	350
Ca_14148	LeOno03aG0244800.1	273
Ca_14150	LeOno03aG0245000.1	437
Ca_07141	LeOno03aG0245500.1	642
Ca_07139	LeOno03aG0245900.2	467
Ca_07136	LeOno03aG0246000.1	189
Ca_07135	LeOno03aG0246100.1	166
Ca_07131	LeOno03aG0246200.1	1480
Ca_07130	LeOno03aG0246300.1	213
Ca_07129	LeOno03aG0246400.1	1810
Ca_07128	LeOno03aG0246500.1	1210
Ca_07126	LeOno03aG0246600.1	948
Ca_07125	LeOno03aG0246700.1	103
Ca_07124	LeOno03aG0246800.1	1470
Ca_07123	LeOno03aG0246900.1	184
Ca_07122	LeOno03aG0247100.1	628
Ca_07121	LeOno03aG0247400.1	257
Ca_07120	LeOno03aG0247600.1	665
Ca_07119	LeOno03aG0247700.1	449
Ca_07118	LeOno03aG0248100.1	611
Ca_07117	LeOno03aG0248200.1	1080
Ca_07116	LeOno03aG0248300.1	200
Ca_07115	LeOno03aG0248400.1	554
Ca_07113	LeOno03aG0248500.1	475
Ca_07112	LeOno03aG0248900.1	1240
Ca_07109	LeOno03aG0249100.1	884
Ca_07108	LeOno03aG0249200.1	1090
Ca_07106	LeOno03aG0249300.1	2350
Ca_07105	LeOno03aG0249400.1	187
Ca_07104	LeOno03aG0249500.1	784
Ca_07103	LeOno03aG0249600.1	697
Ca_07102	LeOno03aG0249700.1	707
Ca_07101	LeOno03aG0249800.1	355
Ca_07100	LeOno03aG0249900.1	1720
Ca_07099	LeOno03aG0250100.1	591
Ca_07097	LeOno03aG0250400.1	708
Ca_07095	LeOno03aG0250500.1	706
Ca_07094	LeOno03aG0250600.1	2190
Ca_07093	LeOno03aG0250700.1	549
Ca_07092	LeOno03aG0251000.1	672
Ca_07091	LeOno03aG0251200.1	894
Ca_07089	LeOno03aG0251300.1	333
Ca_07088	LeOno03aG0251400.1	783
Ca_07087	LeOno03aG0251500.1	1710
Ca_07086	LeOno03aG0251600.1	873
Ca_07085	LeOno03aG0251700.1	414
Ca_07082	LeOno03aG0251900.1	422
Ca_07081	LeOno03aG0252000.1	405
Ca_07079	LeOno03aG0252200.1	431
Ca_07077	LeOno03aG0252600.1	628
Ca_07076	LeOno03aG0252700.1	744
Ca_07074	LeOno03aG0252800.1	522
Ca_07073	LeOno03aG0252900.1	694
Ca_07072	LeOno03aG0253000.1	724
Ca_07071	LeOno03aG0253100.3	660
Ca_07070	LeOno03aG0253200.1	375
Ca_07069	LeOno03aG0253300.1	917
Ca_07068	LeOno03aG0253600.1	71
Ca_07067	LeOno03aG0253700.1	336
Ca_07066	LeOno03aG0253800.1	232
Ca_07065	LeOno03aG0253900.1	651
Ca_07064	LeOno03aG0254000.1	318
Ca_07063	LeOno03aG0254100.1	677
Ca_07062	LeOno03aG0254200.1	325
Ca_07061	LeOno03aG0254400.1	708
Ca_07060	LeOno03aG0254600.1	320
Ca_07059	LeOno03aG0254700.1	167
Ca_07058	LeOno03aG0254800.1	536
Ca_07057	LeOno03aG0254900.1	787
Ca_07056	LeOno03aG0255100.1	404
Ca_07051	LeOno03aG0255200.1	377
Ca_07050	LeOno03aG0255400.1	270
Ca_07049	LeOno03aG0255500.1	955
Ca_07046	LeOno03aG0255900.1	915
Ca_07042	LeOno03aG0256300.3	262
Ca_07041	LeOno03aG0256400.1	216
Ca_07040	LeOno03aG0256500.1	1360
Ca_07039	LeOno03aG0256600.1	865
Ca_07038	LeOno03aG0256700.1	134
Ca_07037	LeOno03aG0256800.1	332
Ca_07036	LeOno03aG0257000.1	216
Ca_07035	LeOno03aG0257200.1	348
Ca_07034	LeOno03aG0257300.1	1350
Ca_07033	LeOno03aG0257400.1	857
Ca_07032	LeOno03aG0257600.1	130
Ca_07031	LeOno03aG0257800.1	889
Ca_07029	LeOno03aG0257900.1	652
Ca_07025	LeOno03aG0258000.1	296
Ca_07024	LeOno03aG0258100.1	374
Ca_07023	LeOno03aG0258200.1	664
Ca_07021	LeOno03aG0258600.1	1140
Ca_07020	LeOno03aG0258700.1	1450
Ca_07019	LeOno03aG0258800.1	2160
Ca_07018	LeOno03aG0258900.1	718
Ca_07017	LeOno03aG0259100.1	1260
Ca_07015	LeOno03aG0259500.1	873
Ca_07013	LeOno03aG0259600.1	837
Ca_07012	LeOno03aG0259700.1	1050
Ca_07011	LeOno03aG0259800.1	970
Ca_07010	LeOno03aG0259900.1	465
Ca_07009	LeOno03aG0260000.1	333
Ca_07008	LeOno03aG0260300.1	795
Ca_07006	LeOno03aG0260500.1	284
Ca_07004	LeOno03aG0260600.1	1180
Ca_07002	LeOno03aG0260700.1	1520
Ca_07001	LeOno03aG0260800.1	252
Ca_06998	LeOno03aG0261000.1	2160
Ca_06997	LeOno03aG0261400.1	294
Ca_06996	LeOno03aG0261500.1	740
Ca_06995	LeOno03aG0261600.1	309
Ca_06994	LeOno03aG0261700.1	717
Ca_02493	LeOno03aG0206300.1	284
Ca_02491	LeOno03aG0206500.1	1820
Ca_02487	LeOno03aG0206800.1	478
Ca_02467	LeOno03aG0205200.1	359
Ca_06993	LeOno03aG0227700.1	427
Ca_06992	LeOno03aG0227600.1	445
Ca_06990	LeOno03aG0227500.1	298
Ca_06989	LeOno03aG0227400.1	347
Ca_06988	LeOno03aG0227200.1	481
Ca_06987	LeOno03aG0227000.1	922
Ca_06985	LeOno03aG0226700.1	252
Ca_06984	LeOno03aG0226600.1	499
Ca_06977	LeOno03aG0225800.1	824
Ca_06972	LeOno03aG0225100.1	187
Ca_06971	LeOno03aG0224900.1	1000
Ca_06970	LeOno03aG0224800.1	346
Ca_06969	LeOno03aG0224700.1	884
Ca_06968	LeOno03aG0224600.1	1190
Ca_06967	LeOno03aG0224500.1	598
Ca_06966	LeOno03aG0224400.1	256
Ca_06965	LeOno03aG0224100.1	202
Ca_06964	LeOno03aG0223800.1	426
Ca_06963	LeOno03aG0223700.1	307
Ca_06962	LeOno03aG0223600.1	509
Ca_06961	LeOno03aG0223500.1	291
Ca_06960	LeOno03aG0223400.1	2350
Ca_06959	LeOno03aG0223300.1	1670
Ca_06958	LeOno03aG0223200.1	1160
Ca_06957	LeOno03aG0223100.1	551
Ca_06956	LeOno03aG0223000.1	444
Ca_06955	LeOno03aG0222600.1	231
Ca_06954	LeOno03aG0222500.1	344
Ca_06953	LeOno03aG0222400.1	1360
Ca_06952	LeOno03aG0222200.1	357
Ca_06949	LeOno03aG0222100.1	288
Ca_06947	LeOno03aG0221800.1	335
Ca_06946	LeOno03aG0221700.1	879
Ca_06943	LeOno03aG0221600.1	1090
Ca_06942	LeOno03aG0221500.1	987
Ca_06940	LeOno03aG0221300.1	966
Ca_06937	LeOno03aG0221200.1	1140
Ca_06936	LeOno03aG0221100.1	505
Ca_06935	LeOno03aG0221000.1	341
Ca_06931	LeOno03aG0220900.3	803
Ca_06930	LeOno03aG0220700.1	179
Ca_06928	LeOno03aG0220500.1	1010
Ca_06927	LeOno03aG0220300.1	1680
Ca_06926	LeOno03aG0220200.1	179
Ca_06924	LeOno03aG0220000.1	141
Ca_06922	LeOno03aG0219900.1	497
Ca_06921	LeOno03aG0219800.1	946
Ca_06920	LeOno03aG0219700.1	791
Ca_06917	LeOno03aG0219500.1	590
Ca_06916	LeOno03aG0219400.1	2300
Ca_06915	LeOno03aG0219300.1	577
Ca_06914	LeOno03aG0219200.1	590
Ca_06913	LeOno03aG0219100.1	1010
Ca_06912	LeOno03aG0218900.1	190
Ca_06911	LeOno03aG0218800.1	880
Ca_06909	LeOno03aG0218600.1	650
Ca_06905	LeOno03aG0218300.1	633
Ca_06904	LeOno03aG0218100.1	2540
Ca_06903	LeOno03aG0218000.2	532
Ca_06902	LeOno03aG0217900.1	153
Ca_06901	LeOno03aG0217800.1	662
Ca_06899	LeOno03aG0217700.1	487
Ca_06897	LeOno03aG0217500.1	1240
Ca_06896	LeOno03aG0217300.1	348
Ca_06895	LeOno03aG0217200.1	1630
Ca_06894	LeOno03aG0217100.1	393
Ca_06893	LeOno03aG0217000.1	1550
Ca_06891	LeOno03aG0216900.1	725
Ca_06890	LeOno03aG0216800.1	572
Ca_06887	LeOno03aG0216700.1	673
Ca_06886	LeOno03aG0216600.1	795
Ca_06884	LeOno03aG0216500.1	1150
Ca_06883	LeOno03aG0216400.1	683
Ca_06881	LeOno03aG0216300.1	1110
Ca_06880	LeOno03aG0216200.1	454
Ca_06879	LeOno03aG0216100.1	1250
Ca_06878	LeOno03aG0216000.1	618
Ca_06877	LeOno03aG0215900.1	166
Ca_06876	LeOno03aG0215800.1	290
Ca_06875	LeOno03aG0215600.1	863
Ca_06874	LeOno03aG0215500.1	267
Ca_06873	LeOno03aG0215400.1	1320
Ca_06872	LeOno03aG0215300.1	696
Ca_06871	LeOno03aG0215200.1	417
Ca_06870	LeOno03aG0214900.1	127
Ca_06869	LeOno03aG0215100.1	260
Ca_06868	LeOno03aG0214500.1	383
Ca_06867	LeOno03aG0214400.1	1060
Ca_06866	LeOno03aG0214300.1	1510
Ca_06865	LeOno03aG0214200.1	1760
Ca_06864	LeOno03aG0214100.1	826
Ca_06863	LeOno03aG0214000.1	1140
Ca_22471	LeOno03aG0166700.1	1360
Ca_22470	LeOno03aG0166600.1	173
Ca_22465	LeOno03aG0165800.1	946
Ca_22462	LeOno03aG0165500.1	990
Ca_22461	LeOno03aG0165400.1	675
Ca_22457	LeOno03aG0165300.1	140
Ca_22456	LeOno03aG0165200.1	1030
Ca_22455	LeOno03aG0164900.1	163
Ca_25832	LeOno03aG0166800.1	404
Ca_25827	LeOno03aG0167300.1	958
Ca_25826	LeOno03aG0167400.1	473
Ca_21848	LeOno03aG0167500.1	568
Ca_21849	LeOno03aG0167900.1	281
Ca_21858	LeOno03aG0168200.1	750
Ca_21860	LeOno03aG0168300.1	94
Ca_21865	LeOno03aG0168800.1	1230
Ca_19440	LeOno03aG0170300.1	2070
Ca_19450	LeOno03aG0170700.1	543
Ca_19452	LeOno03aG0170800.1	779
Ca_19455	LeOno03aG0171000.1	984
Ca_19465	LeOno03aG0171200.1	758
Ca_25473	LeOno03aG0173700.1	163
Ca_25477	LeOno03aG0174200.1	699
Ca_25478	LeOno03aG0174300.1	665
Ca_25479	LeOno03aG0175100.1	1030
Ca_21422	LeOno03aG0171100.1	900
Ca_21419	LeOno03aG0171400.1	1570
Ca_21418	LeOno03aG0171500.1	605
Ca_21415	LeOno03aG0171900.1	860
Ca_21411	LeOno03aG0172300.1	1140
Ca_21409	LeOno03aG0172400.1	662
Ca_21407	LeOno03aG0172600.1	589
Ca_21405	LeOno03aG0173500.1	227
Ca_21404	LeOno03aG0173600.1	369
Ca_21831	LeOno03aG0163100.1	804
Ca_21835	LeOno03aG0163000.1	719
Ca_21838	LeOno03aG0162900.1	669
Ca_21840	LeOno03aG0162600.1	316
Ca_21841	LeOno03aG0162500.1	282
Ca_21842	LeOno03aG0162100.1	800
Ca_23526	LeOno03aG0183300.1	258
Ca_23527	LeOno03aG0183100.1	626
Ca_23528	LeOno03aG0183000.1	388
Ca_23529	LeOno03aG0182900.1	1510
Ca_23530	LeOno03aG0180500.1	639
Ca_23530	LeOno03aG0182600.1	585
Ca_23531	LeOno03aG0182500.1	1050
Ca_23532	LeOno03aG0182400.1	1020
Ca_23533	LeOno03aG0182300.1	668
Ca_23534	LeOno03aG0182200.1	713
Ca_23537	LeOno03aG0181900.1	338
Ca_23538	LeOno03aG0181700.1	737
Ca_23539	LeOno03aG0181500.1	1590
Ca_23540	LeOno03aG0181400.1	649
Ca_23542	LeOno03aG0181300.1	626
Ca_27442	LeOno03aG0183900.1	348
Ca_27444	LeOno03aG0183800.1	793
Ca_23532	LeOno03aG0177100.1	773
Ca_13971	LeOno03aG0175200.1	731
Ca_13970	LeOno03aG0175400.1	132
Ca_13969	LeOno03aG0175500.1	384
Ca_13968	LeOno03aG0175700.1	1090
Ca_13967	LeOno03aG0177100.1	981
Ca_13966	LeOno03aG0175800.1	253
Ca_13964	LeOno03aG0175900.1	892
Ca_13961	LeOno03aG0176500.1	923
Ca_13960	LeOno03aG0176600.1	636
Ca_13958	LeOno03aG0176100.1	871
Ca_13956	LeOno03aG0177100.1	1010
Ca_13949	LeOno03aG0177500.1	1150
Ca_13942	LeOno03aG0177800.1	202
Ca_13936	LeOno03aG0177900.1	919
Ca_13931	LeOno03aG0178000.1	3150
Ca_13930	LeOno03aG0178100.1	523
Ca_13929	LeOno03aG0178200.1	578
Ca_13924	LeOno03aG0178400.1	1310
Ca_13922	LeOno03aG0178500.1	1050
Ca_13921	LeOno03aG0178800.1	166
Ca_13920	LeOno03aG0178900.1	413
Ca_13917	LeOno03aG0179000.1	909
Ca_13916	LeOno03aG0179100.1	913
Ca_13913	LeOno03aG0179200.1	296
Ca_13905	LeOno03aG0179300.1	924
Ca_13901	LeOno03aG0180100.1	683
Ca_13899	LeOno03aG0180400.1	690
Ca_13894	LeOno03aG0180600.1	1070
Ca_13893	LeOno03aG0180900.1	1790
Ca_18440	LeOno03aG0196400.1	105
Ca_18441	LeOno03aG0196500.1	846
Ca_18442	LeOno03aG0196600.1	578
Ca_18443	LeOno03aG0196800.1	569
Ca_18444	LeOno03aG0196900.1	623
Ca_18445	LeOno03aG0197000.1	1610
Ca_18446	LeOno03aG0197100.1	235
Ca_18447	LeOno03aG0197200.1	204
Ca_18448	LeOno03aG0197600.1	161
Ca_18451	LeOno03aG0197700.1	2820
Ca_18453	LeOno03aG0197800.1	404
Ca_18454	LeOno03aG0197900.1	1310
Ca_18455	LeOno03aG0198000.1	538
Ca_18456	LeOno03aG0198100.1	283
Ca_18463	LeOno03aG0198500.1	938
Ca_18467	LeOno03aG0198600.1	198
Ca_18468	LeOno03aG0198700.1	822
Ca_18469	LeOno03aG0198900.1	243
Ca_18470	LeOno03aG0199000.1	390
Ca_18471	LeOno03aG0199100.1	620
Ca_18472	LeOno03aG0199300.1	724
Ca_18474	LeOno03aG0199400.1	141
Ca_18479	LeOno03aG0199800.1	715
Ca_18481	LeOno03aG0199900.1	517
Ca_18482	LeOno03aG0200100.1	1210
Ca_18484	LeOno03aG0200200.1	629
Ca_23105	LeOno03aG0196100.1	1200
Ca_23106	LeOno03aG0196000.1	699
Ca_23107	LeOno03aG0195900.1	501
Ca_23108	LeOno03aG0195800.1	682
Ca_23109	LeOno03aG0195700.1	1070
Ca_23110	LeOno03aG0195600.1	483
Ca_23111	LeOno03aG0195200.1	150
Ca_23112	LeOno03aG0195400.1	457
Ca_23118	LeOno03aG0194800.1	1170
Ca_25793	LeOno03aG0196300.1	585
Ca_25800	LeOno03aG0196200.1	1150
Ca_22515	LeOno03aG0213900.1	552
Ca_22516	LeOno03aG0213700.1	362
Ca_22517	LeOno03aG0213600.1	1050
Ca_22518	LeOno03aG0213500.1	754
Ca_22519	LeOno03aG0213400.1	867
Ca_22521	LeOno03aG0213300.1	909
Ca_22522	LeOno03aG0212600.1	1040
Ca_22525	LeOno03aG0212500.1	129
Ca_22526	LeOno03aG0212400.1	214
Ca_22527	LeOno03aG0212300.1	596
Ca_22528	LeOno03aG0212200.1	785
Ca_22529	LeOno03aG0212100.1	1270
Ca_22530	LeOno03aG0211300.1	694
Ca_22532	LeOno03aG0211200.1	646
Ca_22533	LeOno03aG0210900.1	771
Ca_22534	LeOno03aG0210500.1	326
Ca_22677	LeOno03aG0185900.1	443
Ca_22672	LeOno03aG0185600.1	958
Ca_22671	LeOno03aG0185500.1	605
Ca_22663	LeOno03aG0185300.1	190
Ca_13620	LeOno03aG0184800.1	326
Ca_13619	LeOno03aG0184700.1	2100
Ca_13618	LeOno03aG0184600.1	2140
Ca_13612	LeOno03aG0186800.1	531
Ca_13609	LeOno03aG0187100.1	477
Ca_13608	LeOno03aG0187900.1	237
Ca_13600	LeOno03aG0188400.1	763
Ca_13598	LeOno03aG0188700.1	472
Ca_13595	LeOno03aG0188900.1	680
Ca_13593	LeOno03aG0189000.1	740
Ca_13592	LeOno03aG0189400.1	433
Ca_13585	LeOno03aG0189600.1	214
Ca_13580	LeOno03aG0189800.1	444
Ca_13577	LeOno03aG0189900.1	813
Ca_13576	LeOno03aG0190000.1	365
Ca_13575	LeOno03aG0190100.1	259
Ca_13571	LeOno03aG0191100.1	323
Ca_13568	LeOno03aG0192000.1	1890
Ca_13567	LeOno03aG0191300.1	568
Ca_13565	LeOno03aG0192300.1	1020
Ca_13564	LeOno03aG0192400.1	253
Ca_13563	LeOno03aG0192500.1	380
Ca_13561	LeOno03aG0192600.1	153
Ca_13560	LeOno03aG0192700.1	819
Ca_13559	LeOno03aG0192800.1	457
Ca_13558	LeOno03aG0192900.1	710
Ca_13557	LeOno03aG0193000.1	578
Ca_13554	LeOno03aG0193100.1	1320
Ca_13553	LeOno03aG0193200.1	1680
Ca_13553	LeOno03aG0193300.1	1470
Ca_13548	LeOno03aG0193400.1	1170
Ca_13547	LeOno03aG0193500.1	164
Ca_13544	LeOno03aG0193600.1	788
Ca_13542	LeOno03aG0193700.1	261
Ca_13541	LeOno03aG0193900.1	521
Ca_13540	LeOno03aG0194000.1	517
Ca_13538	LeOno03aG0194100.1	445
Ca_13537	LeOno03aG0194200.1	604
Ca_13535	LeOno03aG0194500.1	4730
Ca_13533	LeOno03aG0194600.1	271
Ca_13532	LeOno03aG0194700.1	759
Ca_25108	LeOno03aG0303600.1	377
Ca_25111	LeOno03aG0303300.1	515
Ca_25112	LeOno03aG0303400.1	275
Ca_25113	LeOno03aG0303500.1	3330
Ca_25114	LeOno03aG0303800.1	1210
Ca_25115	LeOno03aG0303900.1	1120
Ca_12950	LeOno03aG0200200.1	675
Ca_12949	LeOno03aG0200400.1	420
Ca_12948	LeOno03aG0200500.1	328
Ca_12947	LeOno03aG0200600.1	710
Ca_12946	LeOno03aG0200800.1	219
Ca_12943	LeOno03aG0200900.1	1490
Ca_12942	LeOno03aG0201100.1	1790
Ca_12941	LeOno03aG0201200.1	578
Ca_12939	LeOno03aG0201300.1	531
Ca_12938	LeOno03aG0201400.1	554
Ca_12937	LeOno03aG0201600.1	655
Ca_12936	LeOno03aG0201700.1	577
Ca_12935	LeOno03aG0201900.1	1460
Ca_12931	LeOno03aG0203000.1	1620
Ca_12926	LeOno03aG0202800.1	930
Ca_12925	LeOno03aG0202700.1	588
Ca_12922	LeOno03aG0202500.2	192
Ca_12915	LeOno03aG0203800.1	329
Ca_12914	LeOno03aG0204000.1	643
Ca_12912	LeOno03aG0204600.1	877
Ca_12911	LeOno03aG0204700.1	493
Ca_12908	LeOno03aG0204900.1	1010
Ca_12907	LeOno03aG0205000.1	695
Ca_12905	LeOno03aG0205200.1	482
Ca_12901	LeOno03aG0205300.1	240
Ca_12899	LeOno03aG0205400.1	427
Ca_12896	LeOno03aG0205500.1	742
Ca_12895	LeOno03aG0205600.1	254
Ca_12894	LeOno03aG0205700.1	154
Ca_12893	LeOno03aG0205800.1	389
Ca_12892	LeOno03aG0205900.1	812
Ca_12891	LeOno03aG0206100.1	408
Ca_12890	LeOno03aG0206300.1	374
Ca_12888	LeOno03aG0206500.1	1940
Ca_12887	LeOno03aG0206600.1	1210
Ca_12886	LeOno03aG0206800.1	536
Ca_12885	LeOno03aG0206900.1	656
Ca_12884	LeOno03aG0207000.1	265
Ca_12883	LeOno03aG0207100.1	302
Ca_12882	LeOno03aG0207200.1	1290
Ca_12878	LeOno03aG0207300.1	1780
Ca_12875	LeOno03aG0207500.1	1350
Ca_12874	LeOno03aG0207600.1	538
Ca_12872	LeOno03aG0207700.1	980
Ca_12870	LeOno03aG0208000.1	658
Ca_12869	LeOno03aG0208100.1	728
Ca_12866	LeOno03aG0208500.1	374
Ca_12865	LeOno03aG0208600.1	548
Ca_12864	LeOno03aG0208700.1	464
Ca_12863	LeOno03aG0208800.1	1090
Ca_12859	LeOno03aG0208900.1	508
Ca_12858	LeOno03aG0209000.1	521
Ca_12857	LeOno03aG0209100.1	391
Ca_12855	LeOno03aG0209200.1	922
Ca_12854	LeOno03aG0209300.1	343
Ca_12853	LeOno03aG0209400.1	661
Ca_12851	LeOno03aG0209600.1	953
Ca_12905	LeOno03aG0231300.1	355
Ca_12890	LeOno03aG0228200.1	287
Ca_12888	LeOno03aG0228400.1	1790
Ca_12886	LeOno03aG0229100.1	476
Ca_21529	LeOno04aG0145400.1	946
Ca_21534	LeOno04aG0145200.1	461
Ca_21535	LeOno04aG0145000.1	644
Ca_21540	LeOno04aG0144800.1	564
Ca_21543	LeOno04aG0144600.1	1660
Ca_00095	LeOno05aG0098000.1	1260
Ca_00100	LeOno05aG0098200.1	519
Ca_00104	LeOno05aG0098600.1	263
Ca_00108	LeOno05aG0099000.1	901
Ca_00109	LeOno05aG0099100.1	254
Ca_00111	LeOno05aG0099300.1	293
Ca_00115	LeOno05aG0099800.1	1500
Ca_00119	LeOno05aG0099900.1	840
Ca_00121	LeOno05aG0100300.1	241
Ca_00124	LeOno05aG0100500.1	348
Ca_00127	LeOno05aG0101000.1	370
Ca_00128	LeOno05aG0101500.1	1560
Ca_00136	LeOno05aG0102200.1	529
Ca_00142	LeOno05aG0103100.1	843
Ca_00149	LeOno05aG0103700.1	1210
Ca_00160	LeOno05aG0105400.1	159
Ca_00161	LeOno05aG0105600.1	1250
Ca_00165	LeOno05aG0105800.1	354
Ca_00175	LeOno05aG0106700.1	793
Ca_00177	LeOno05aG0106800.1	536
Ca_00182	LeOno05aG0107600.1	734
Ca_00186	LeOno05aG0107900.1	376
Ca_00191	LeOno05aG0108100.1	952
Ca_00201	LeOno05aG0109100.1	644
Ca_00206	LeOno05aG0109200.1	274
Ca_00211	LeOno05aG0110000.1	220
Ca_00216	LeOno05aG0110100.1	431
Ca_00220	LeOno05aG0110400.1	1000
Ca_00225	LeOno05aG0110600.1	330
Ca_00235	LeOno05aG0111500.1	1090
Ca_00236	LeOno05aG0111700.1	283
Ca_00240	LeOno05aG0112600.1	1120
Ca_00245	LeOno05aG0112800.1	598
Ca_00254	LeOno05aG0113400.1	614
Ca_00255	LeOno05aG0113500.1	211
Ca_00256	LeOno05aG0113600.1	546
Ca_00266	LeOno05aG0113900.1	592
Ca_00270	LeOno05aG0114100.1	207
Ca_00210	LeOno05aG0167200.1	322
Ca_00222	LeOno05aG0165800.1	145
Ca_00229	LeOno05aG0165000.1	648
Ca_00235	LeOno05aG0164300.1	894
Ca_00281	LeOno05aG0117400.1	497
Ca_00286	LeOno05aG0117300.1	454
Ca_00287	LeOno05aG0117000.1	2300
Ca_00289	LeOno05aG0116900.1	605
Ca_00290	LeOno05aG0116800.1	505
Ca_00294	LeOno05aG0114800.1	1150
Ca_00303	LeOno05aG0118400.1	287
Ca_00306	LeOno05aG0118800.1	1380
Ca_00308	LeOno05aG0119300.1	1080
[truncated: 15,183 more rows]
